# Supplementary material for: Selectively predicting the onset of ADHD, oppositional defiant disorder, and conduct disorder in early adolescence with high accuracy
Source: Front Psychiatry. 2023 Dec 8;14:1280326. doi: 10.3389/fpsyt.2023.1280326 (PMC10739523; doi:10.3389/fpsyt.2023.1280326)
Supplement: Supplementary file 1 [file Data_Sheet_1.zip]

Archive with 11 entries (11 files):
- Figure 1.DOCX
- Figure 2.DOCX
- Table 1.DOCX
- Table 2.XLSX
- Table 3a.XLS
- Table 3b.XLS
- Table 3c.XLS
- Table 3d.XLS
- Table 3e.XLS
- Table 3f.XLS
- Table 4.XLSX
