# Supplementary material for: Selectively predicting the onset of ADHD, oppositional defiant disorder, and conduct disorder in early adolescence with high accuracy
Source: Front Psychiatry. 2023 Dec 8;14:1280326. doi: 10.3389/fpsyt.2023.1280326 (PMC10739523; doi:10.3389/fpsyt.2023.1280326)
Supplement: Supplementary file 1 [file Data_Sheet_1.zip › Table 2.XLSX]

## Sheet: Sheet1
Feature name in ABCD directory	Train set: Number trimmed	Train set: percentage filled	Train set: Number filled with NNMF	Train set: Percentage filled with NNMF	Test set: Number trimmed	Test set: percentage trimmed	Test set: Number filled	Test set: Percentage filled with NNMF
abcd_ant01_anthroheightcalc	28	0.00746866	0	0	14	0.00871189	2	0.00124456
abcd_ant01_anthroweight1lb	59	0.0157375	1	0.000266738	26	0.0161792	3	0.00186683
abcd_ant01_anthro_waist_cm	40	0.0106695	1	0.000266738	16	0.00995644	4	0.00248911
abcd_asrs01_asr_scr_perstr_t	4	0.00106695	26	0.00693518	1	0.000622278	9	0.0056005
abcd_asrs01_asr_scr_anxdep_t	69	0.0184049	26	0.00693518	24	0.0149347	9	0.0056005
abcd_asrs01_asr_scr_withdrawn_t	86	0.0229395	26	0.00693518	37	0.0230243	9	0.0056005
abcd_asrs01_asr_scr_somatic_t	57	0.0152041	26	0.00693518	25	0.0155569	9	0.0056005
abcd_asrs01_asr_scr_thought_t	105	0.0280075	26	0.00693518	24	0.0149347	9	0.0056005
abcd_asrs01_asr_scr_attention_t	64	0.0170712	26	0.00693518	31	0.0192906	9	0.0056005
abcd_asrs01_asr_scr_aggressive_t	53	0.0141371	26	0.00693518	28	0.0174238	9	0.0056005
abcd_asrs01_asr_scr_rulebreak_t	115	0.0306748	26	0.00693518	54	0.033603	9	0.0056005
abcd_asrs01_asr_scr_intrusive_t	108	0.0288077	26	0.00693518	39	0.0242688	9	0.0056005
abcd_asrs01_asr_scr_internal_t	12	0.00320085	26	0.00693518	8	0.00497822	9	0.0056005
abcd_asrs01_asr_scr_external_t	17	0.00453454	26	0.00693518	6	0.00373367	9	0.0056005
abcd_asrs01_asr_scr_totprob_t	10	0.00266738	26	0.00693518	4	0.00248911	9	0.0056005
abcd_asrs01_asr_scr_depress_t	58	0.0154708	26	0.00693518	24	0.0149347	9	0.0056005
abcd_asrs01_asr_scr_anxdisord_t	98	0.0261403	26	0.00693518	40	0.0248911	9	0.0056005
abcd_asrs01_asr_scr_somaticpr_t	62	0.0165377	26	0.00693518	28	0.0174238	9	0.0056005
abcd_asrs01_asr_scr_avoidant_t	91	0.0242731	26	0.00693518	44	0.0273802	9	0.0056005
abcd_asrs01_asr_scr_adhd_t	85	0.0226727	26	0.00693518	35	0.0217797	9	0.0056005
abcd_asrs01_asr_scr_antisocial_t	99	0.026407	26	0.00693518	41	0.0255134	9	0.0056005
abcd_asrs01_asr_scr_inattention_t	83	0.0221392	26	0.00693518	31	0.0192906	9	0.0056005
abcd_asrs01_asr_scr_hyperactive_t	103	0.027474	26	0.00693518	39	0.0242688	9	0.0056005
abcd_crpf01_su_risk_p_1	0	0	187	0.04988	0	0	75	0.0466708
abcd_crpf01_su_risk_p_2	96	0.0256068	216	0.0576154	39	0.0242688	85	0.0528936
abcd_crpf01_su_risk_p_3	111	0.0296079	249	0.0664177	57	0.0354698	102	0.0634723
abcd_crpf01_su_risk_p_4	104	0.0277407	254	0.0677514	37	0.0230243	107	0.0665837
abcd_crpf01_su_risk_p_5	97	0.0258736	251	0.0669512	34	0.0211574	105	0.0653391
abcd_crpf01_su_risk_p_6	0	0	951	0.253668	0	0	398	0.247666
abcd_devhxss01_devhx_ss_8_cigs_per_day_p	89	0.0237397	129	0.0344092	41	0.0255134	64	0.0398258
abcd_devhxss01_devhx_ss_8_alcohol_max_p	67	0.0178714	297	0.0792211	36	0.022402	140	0.0871189
abcd_devhxss01_devhx_ss_8_alcohol_avg_p	69	0.0184049	312	0.0832222	19	0.0118233	138	0.0858743
abcd_devhxss01_devhx_ss_8_alcohol_effects_p	79	0.0210723	343	0.0914911	30	0.0186683	161	0.100187
abcd_devhxss01_devhx_ss_8_marijuana_amt_p	66	0.0176047	146	0.0389437	38	0.0236465	77	0.0479154
abcd_devhxss01_devhx_ss_8_coc_crack_amt_p	10	0.00266738	100	0.0266738	3	0.00186683	51	0.0317362
abcd_devhxss01_devhx_ss_8_her_morph_amt_p	0	0	91	0.0242731	1	0.000622278	45	0.0280025
abcd_devhxss01_devhx_ss_8_oxycont_amt_p	4	0.00106695	96	0.0256068	3	0.00186683	47	0.029247
abcd_devhxss01_devhx_ss_12_p	121	0.0322753	45	0.0120032	46	0.0286248	22	0.0136901
abcd_ehis01_ehi_y_ss_scoreb_1_righthanded	0	0	0	0	0	0	0	0
abcd_ehis01_ehi_y_ss_scoreb_2_lefthanded	0	0	0	0	0	0	0	0
abcd_ehis01_ehi_y_ss_scoreb_3_mixedhanded	0	0	0	0	0	0	0	0
abcd_fhxssp01_famhx_ss_fath_prob_alc_p	0	0	134	0.0357429	0	0	69	0.0429371
abcd_fhxssp01_famhx_ss_moth_prob_alc_p	0	0	99	0.026407	0	0	52	0.0323584
abcd_fhxssp01_famhx_ss_fath_prob_dg_p	0	0	139	0.0370766	0	0	77	0.0479154
abcd_fhxssp01_famhx_ss_moth_prob_dg_p	0	0	95	0.0253401	0	0	58	0.0360921
abcd_fhxssp01_famhx_ss_momdad_dg_p	0	0	196	0.0522806	0	0	94	0.0584941
abcd_fhxssp01_famhx_ss_fath_prob_dprs_p	0	0	266	0.0709523	0	0	128	0.0796515
abcd_fhxssp01_famhx_ss_moth_prob_dprs_p	0	0	176	0.0469459	0	0	91	0.0566273
abcd_fhxssp01_famhx_ss_momdad_dprs_p	0	0	126	0.033609	0	0	70	0.0435594
abcd_fhxssp01_famhx_ss_fath_prob_ma_p	0	0	178	0.0474793	0	0	86	0.0535159
abcd_fhxssp01_famhx_ss_moth_prob_ma_p	0	0	153	0.0408109	0	0	78	0.0485376
abcd_fhxssp01_famhx_ss_momdad_ma_p	0	0	168	0.0448119	0	0	81	0.0504045
abcd_fhxssp01_famhx_ss_fath_prob_vs_p	0	0	156	0.0416111	0	0	75	0.0466708
abcd_fhxssp01_famhx_ss_moth_prob_vs_p	0	0	144	0.0384102	0	0	67	0.0416926
abcd_fhxssp01_famhx_ss_momdad_trb_p	0	0	111	0.0296079	0	0	56	0.0348475
abcd_fhxssp01_famhx_ss_fath_prob_nrv_p	0	0	194	0.0517471	0	0	97	0.0603609
abcd_fhxssp01_famhx_ss_moth_prob_nrv_p	0	0	152	0.0405441	0	0	83	0.051649
abcd_fhxssp01_famhx_ss_momdad_nrv_p	0	0	169	0.0450787	0	0	89	0.0553827
abcd_fhxssp01_famhx_ss_fath_prob_prf_p	0	0	248	0.066151	0	0	106	0.0659614
abcd_fhxssp01_famhx_ss_moth_prob_prf_p	0	0	152	0.0405441	0	0	73	0.0454263
abcd_fhxssp01_famhx_ss_momdad_prf_p	0	0	163	0.0434783	0	0	77	0.0479154
abcd_fhxssp01_famhx_ss_fath_prob_hspd_p	0	0	193	0.0514804	0	0	93	0.0578718
abcd_fhxssp01_famhx_ss_moth_prob_hspd_p	0	0	152	0.0405441	0	0	75	0.0466708
abcd_fhxssp01_famhx_ss_momdad_hspd_p	0	0	172	0.0458789	0	0	84	0.0522713
abcd_fhxssp01_famhx_ss_fath_prob_scd_p	0	0	199	0.0530808	0	0	86	0.0535159
abcd_fhxssp01_famhx_ss_moth_prob_scd_p	0	0	162	0.0432115	0	0	78	0.0485376
abcd_hsss01_hormone_scr_dhea_mean	67	0.0178714	264	0.0704188	19	0.0118233	130	0.0808961
abcd_hsss01_hormone_scr_ert_mean	32	0.00853561	241	0.0642838	11	0.00684505	109	0.0678283
abcd_lpds01_demo_prnt_race_acs_p__10	0	0	0	0	0	0	0	0
abcd_lt01_site_id_l_1_CHLA	0	0	0	0	0	0	0	0
abcd_lt01_site_id_l_2_CUB	0	0	0	0	0	0	0	0
abcd_lt01_site_id_l_3_FIU	0	0	0	0	0	0	0	0
abcd_lt01_site_id_l_4_LIBR	0	0	0	0	0	0	0	0
abcd_lt01_site_id_l_5_MUSC	0	0	0	0	0	0	0	0
abcd_lt01_site_id_l_6_OHSU	0	0	0	0	0	0	0	0
abcd_lt01_site_id_l_7_ROC	0	0	0	0	0	0	0	0
abcd_lt01_site_id_l_8_SRI	0	0	0	0	0	0	0	0
abcd_lt01_site_id_l_9_UCLA	0	0	0	0	0	0	0	0
abcd_lt01_site_id_l_10_UCSD	0	0	0	0	0	0	0	0
abcd_lt01_site_id_l_11_UFL	0	0	0	0	0	0	0	0
abcd_lt01_site_id_l_12_UMB	0	0	0	0	0	0	0	0
abcd_lt01_site_id_l_13_UMICH	0	0	0	0	0	0	0	0
abcd_lt01_site_id_l_14_UMN	0	0	0	0	0	0	0	0
abcd_lt01_site_id_l_15_UPMC	0	0	0	0	0	0	0	0
abcd_lt01_site_id_l_16_UTAH	0	0	0	0	0	0	0	0
abcd_lt01_site_id_l_17_UVM	0	0	0	0	0	0	0	0
abcd_lt01_site_id_l_18_UWM	0	0	0	0	0	0	0	0
abcd_lt01_site_id_l_19_VCU	0	0	0	0	0	0	0	0
abcd_lt01_site_id_l_20_WUSTL	0	0	0	0	0	0	0	0
abcd_lt01_site_id_l_21_YALE	0	0	0	0	0	0	0	0
abcd_lt01_site_id_l_22_MSSM	0	0	0	0	0	0	0	0
abcd_medhxss01_medhx_ss_4b_p	148	0.0394772	11	0.00293412	54	0.033603	2	0.00124456
abcd_medhxss01_medhx_ss_5b_p	16	0.0042678	39	0.0104028	9	0.0056005	16	0.00995644
abcd_medhxss01_medhx_ss_6a_times_p	110	0.0293412	0	0	44	0.0273802	0	0
abcd_medhxss01_medhx_ss_6b_times_p	92	0.0245399	0	0	38	0.0236465	0	0
abcd_medhxss01_medhx_ss_6c_times_p	27	0.00720192	0	0	16	0.00995644	0	0
abcd_medhxss01_medhx_ss_6d_times_p	31	0.00826887	1	0.000266738	46	0.0286248	0	0
abcd_medhxss01_medhx_ss_6e_times_p	156	0.0416111	0	0	13	0.00808961	0	0
abcd_medhxss01_medhx_ss_6f_times_p	60	0.0160043	0	0	19	0.0118233	0	0
abcd_medhxss01_medhx_ss_6g_times_p	70	0.0186716	0	0	0	0	0	0
abcd_medhxss01_medhx_ss_6i_times_p	46	0.0122699	0	0	20	0.0124456	0	0
abcd_medhxss01_medhx_ss_6j_times_p	0	0	0	0	0	0	0	0
abcd_medhxss01_medhx_ss_6k_times_p	8	0.0021339	0	0	6	0.00373367	0	0
abcd_medhxss01_medhx_ss_6m_times_p	178	0.0474793	0	0	64	0.0398258	0	0
abcd_medhxss01_medhx_ss_6n_times_p	103	0.027474	0	0	32	0.0199129	0	0
abcd_medhxss01_medhx_ss_6o_times_p	0	0	0	0	0	0	0	0
abcd_medhxss01_medhx_ss_6q_times_p	0	0	0	0	0	0	0	0
abcd_medhxss01_medhx_ss_6r_times_p	0	0	0	0	0	0	0	0
abcd_medhxss01_medhx_ss_6s_times_p	0	0	0	0	0	0	0	0
abcd_mhp02_ple_p_ss_total_good	0	0	0	0	0	0	0	0
abcd_mhp02_ple_p_ss_total_bad	0	0	0	0	0	0	0	0
abcd_mhp02_ple_p_ss_affected_good_sum	0	0	0	0	0	0	0	0
abcd_mhp02_ple_p_ss_affected_bad_sum	0	0	0	0	0	0	0	0
abcd_mhy02_ple_y_ss_affected_good_sum	0	0	0	0	0	0	0	0
abcd_mhy02_ple_y_ss_affected_bad_sum	0	0	0	0	0	0	0	0
abcd_mhy02_pps_y_ss_number	91	0.0242731	1	0.000266738	31	0.0192906	1	0.000622278
abcd_mhy02_pps_y_ss_severity_score	82	0.0218725	1	0.000266738	35	0.0217797	1	0.000622278
abcd_mhy02_upps_y_ss_negative_urgency	0	0	4	0.00106695	0	0	2	0.00124456
abcd_mhy02_upps_y_ss_lack_of_planning	40	0.0106695	4	0.00106695	16	0.00995644	2	0.00124456
abcd_mhy02_upps_y_ss_sensation_seeking	0	0	4	0.00106695	0	0	2	0.00124456
abcd_mhy02_upps_y_ss_positive_urgency	0	0	4	0.00106695	0	0	2	0.00124456
abcd_mhy02_upps_y_ss_lack_of_perseverance	54	0.0144038	4	0.00106695	20	0.0124456	2	0.00124456
abcd_mhy02_bis_y_ss_bis_sum	5	0.00133369	3	0.000800213	4	0.00248911	4	0.00248911
abcd_mhy02_bis_y_ss_bas_rr	7	0.00186716	3	0.000800213	7	0.00435594	5	0.00311139
abcd_mhy02_bis_y_ss_bas_drive	0	0	3	0.000800213	0	0	5	0.00311139
abcd_mhy02_bis_y_ss_bas_fs	0	0	3	0.000800213	0	0	5	0.00311139
abcd_mid02_tfmri_mid_all_beh_srwpfb_mrt	14	0.00373433	2	0.000533476	7	0.00435594	4	0.00248911
abcd_mid02_tfmri_mid_all_beh_lrwpfb_mrt	18	0.00480128	2	0.000533476	6	0.00373367	3	0.00186683
abcd_mid02_tfmri_mid_all_beh_slpfb_mrt	23	0.00613497	0	0	6	0.00373367	4	0.00248911
abcd_mid02_tfmri_mid_all_beh_llpfb_mrt	14	0.00373433	0	0	7	0.00435594	5	0.00311139
abcd_mid02_tfmri_mid_all_beh_ntpfb_mrt	21	0.00560149	1	0.000266738	10	0.00622278	6	0.00373367
abcd_mrinback02_tfmri_nb_all_beh_ctotal_nt	89	0.0237397	3	0.000800213	36	0.022402	2	0.00124456
abcd_mrinback02_tfmri_nb_all_beh_ctotal_rate	85	0.0226727	3	0.000800213	36	0.022402	2	0.00124456
abcd_mrinback02_tfmri_nb_all_beh_ctotal_mrt	18	0.00480128	3	0.000800213	6	0.00373367	2	0.00124456
abcd_mrinback02_tfmri_nb_all_beh_c2b_rate	76	0.0202721	3	0.000800213	31	0.0192906	2	0.00124456
abcd_mrinback02_tfmri_nb_all_beh_c2b_mrt	17	0.00453454	3	0.000800213	8	0.00497822	2	0.00124456
abcd_mrinback02_tfmri_nb_all_beh_cpf_rate	74	0.0197386	3	0.000800213	28	0.0174238	2	0.00124456
abcd_mrinback02_tfmri_nb_all_beh_cpf_mrt	23	0.00613497	5	0.00133369	7	0.00435594	4	0.00248911
abcd_mrinback02_tfmri_nb_all_beh_c2bpf_rate	61	0.016271	3	0.000800213	29	0.018046	2	0.00124456
abcd_mrinback02_tfmri_nb_all_beh_c2bpf_mrt	24	0.00640171	10	0.00266738	8	0.00497822	4	0.00248911
abcd_mrinback02_tfmri_nb_all_beh_c2bpft_rate	0	0	3	0.000800213	0	0	2	0.00124456
abcd_mrinback02_tfmri_nb_all_beh_c2bpft_mrt	22	0.00586823	134	0.0357429	12	0.00746733	65	0.040448
abcd_mrinback02_tfmri_nb_all_beh_c2bpfl_rate	0	0	3	0.000800213	0	0	2	0.00124456
abcd_mrinback02_tfmri_nb_all_beh_c2bpfl_mrt	13	0.00346759	357	0.0952254	9	0.0056005	157	0.0976976
abcd_mrinback02_tfmri_nb_all_beh_c2bpfnl_rate	100	0.0266738	3	0.000800213	38	0.0236465	2	0.00124456
abcd_mrinback02_tfmri_nb_all_beh_c2bpfnl_mrt	24	0.00640171	19	0.00506802	9	0.0056005	9	0.0056005
abcd_mrinback02_tfmri_nb_all_beh_cnf_rate	80	0.021339	3	0.000800213	31	0.0192906	2	0.00124456
abcd_mrinback02_tfmri_nb_all_beh_cnf_mrt	22	0.00586823	5	0.00133369	6	0.00373367	2	0.00124456
abcd_mrinback02_tfmri_nb_all_beh_c2bnf_rate	69	0.0184049	3	0.000800213	20	0.0124456	2	0.00124456
abcd_mrinback02_tfmri_nb_all_beh_c2bnf_mrt	23	0.00613497	5	0.00133369	8	0.00497822	2	0.00124456
abcd_mrinback02_tfmri_nb_all_beh_c2bnft_rate	0	0	3	0.000800213	0	0	2	0.00124456
abcd_mrinback02_tfmri_nb_all_beh_c2bnft_mrt	29	0.0077354	149	0.0397439	11	0.00684505	60	0.0373367
abcd_mrinback02_tfmri_nb_all_beh_c2bnfl_rate	0	0	3	0.000800213	0	0	2	0.00124456
abcd_mrinback02_tfmri_nb_all_beh_c2bnfl_mrt	14	0.00373433	411	0.109629	4	0.00248911	168	0.104543
abcd_mrinback02_tfmri_nb_all_beh_c2bnfnl_rate	85	0.0226727	3	0.000800213	29	0.018046	2	0.00124456
abcd_mrinback02_tfmri_nb_all_beh_c2bnfnl_mrt	18	0.00480128	11	0.00293412	9	0.0056005	5	0.00311139
abcd_mrinback02_tfmri_nb_all_beh_cngf_rate	81	0.0216058	3	0.000800213	30	0.0186683	2	0.00124456
abcd_mrinback02_tfmri_nb_all_beh_cngf_mrt	19	0.00506802	3	0.000800213	5	0.00311139	2	0.00124456
abcd_mrinback02_tfmri_nb_all_beh_c2bngf_rate	70	0.0186716	3	0.000800213	29	0.018046	2	0.00124456
abcd_mrinback02_tfmri_nb_all_beh_c2bngf_mrt	17	0.00453454	5	0.00133369	7	0.00435594	8	0.00497822
abcd_mrinback02_tfmri_nb_all_beh_c2bngft_rate	0	0	3	0.000800213	0	0	2	0.00124456
abcd_mrinback02_tfmri_nb_all_beh_c2bngft_mrt	23	0.00613497	167	0.0445452	9	0.0056005	64	0.0398258
abcd_mrinback02_tfmri_nb_all_beh_c2bngfl_rate	0	0	3	0.000800213	0	0	2	0.00124456
abcd_mrinback02_tfmri_nb_all_beh_c2bngfl_mrt	8	0.0021339	391	0.104294	2	0.00124456	153	0.0952085
abcd_mrinback02_tfmri_nb_all_beh_c2bngfnl_rate	92	0.0245399	3	0.000800213	32	0.0199129	2	0.00124456
abcd_mrinback02_tfmri_nb_all_beh_c2bngfnl_mrt	23	0.00613497	15	0.00400107	6	0.00373367	12	0.00746733
abcd_mrinback02_tfmri_nb_all_beh_cplace_rate	65	0.017338	3	0.000800213	22	0.0136901	2	0.00124456
abcd_mrinback02_tfmri_nb_all_beh_cplace_mrt	17	0.00453454	4	0.00106695	4	0.00248911	3	0.00186683
abcd_mrinback02_tfmri_nb_all_beh_c2bp_rate	55	0.0146706	3	0.000800213	22	0.0136901	2	0.00124456
abcd_mrinback02_tfmri_nb_all_beh_c2bp_mrt	28	0.00746866	6	0.00160043	8	0.00497822	3	0.00186683
abcd_mrinback02_tfmri_nb_all_beh_c2bpt_rate	0	0	3	0.000800213	0	0	2	0.00124456
abcd_mrinback02_tfmri_nb_all_beh_c2bpt_mrt	21	0.00560149	234	0.0624166	10	0.00622278	91	0.0566273
abcd_mrinback02_tfmri_nb_all_beh_c2bpl_rate	0	0	3	0.000800213	0	0	2	0.00124456
abcd_mrinback02_tfmri_nb_all_beh_c2bpl_mrt	10	0.00266738	415	0.110696	2	0.00124456	158	0.0983199
abcd_mrinback02_tfmri_nb_all_beh_c2bpnl_rate	86	0.0229395	3	0.000800213	29	0.018046	2	0.00124456
abcd_mrinback02_tfmri_nb_all_beh_c2bpnl_mrt	29	0.0077354	15	0.00400107	9	0.0056005	8	0.00497822
abcd_mrinback02_tfmri_nb_all_beh_c0b_rate	75	0.0200053	3	0.000800213	33	0.0205352	2	0.00124456
abcd_mrinback02_tfmri_nb_all_beh_c0b_mrt	20	0.00533476	4	0.00106695	5	0.00311139	2	0.00124456
abcd_mrinback02_tfmri_nb_all_beh_c0bpf_rate	68	0.0181382	3	0.000800213	24	0.0149347	2	0.00124456
abcd_mrinback02_tfmri_nb_all_beh_c0bpf_mrt	26	0.00693518	6	0.00160043	4	0.00248911	4	0.00248911
abcd_mrinback02_tfmri_nb_all_beh_c0bpft_rate	0	0	3	0.000800213	0	0	2	0.00124456
abcd_mrinback02_tfmri_nb_all_beh_c0bpft_mrt	48	0.0128034	116	0.0309416	20	0.0124456	48	0.0298693
abcd_mrinback02_tfmri_nb_all_beh_c0bpfl_rate	68	0.0181382	3	0.000800213	32	0.0199129	2	0.00124456
abcd_mrinback02_tfmri_nb_all_beh_c0bpfl_mrt	45	0.0120032	76	0.0202721	13	0.00808961	35	0.0217797
abcd_mrinback02_tfmri_nb_all_beh_c0bpfnl_rate	100	0.0266738	3	0.000800213	30	0.0186683	2	0.00124456
abcd_mrinback02_tfmri_nb_all_beh_c0bpfnl_mrt	22	0.00586823	10	0.00266738	6	0.00373367	6	0.00373367
abcd_mrinback02_tfmri_nb_all_beh_c0bnf_rate	62	0.0165377	3	0.000800213	29	0.018046	2	0.00124456
abcd_mrinback02_tfmri_nb_all_beh_c0bnf_mrt	30	0.00800213	7	0.00186716	12	0.00746733	5	0.00311139
abcd_mrinback02_tfmri_nb_all_beh_c0bnft_rate	0	0	3	0.000800213	0	0	2	0.00124456
abcd_mrinback02_tfmri_nb_all_beh_c0bnft_mrt	46	0.0122699	129	0.0344092	19	0.0118233	47	0.029247
abcd_mrinback02_tfmri_nb_all_beh_c0bnfl_rate	81	0.0216058	3	0.000800213	31	0.0192906	2	0.00124456
abcd_mrinback02_tfmri_nb_all_beh_c0bnfl_mrt	51	0.0136036	88	0.0234729	16	0.00995644	36	0.022402
abcd_mrinback02_tfmri_nb_all_beh_c0bnfnl_rate	103	0.027474	3	0.000800213	33	0.0205352	2	0.00124456
abcd_mrinback02_tfmri_nb_all_beh_c0bnfnl_mrt	28	0.00746866	18	0.00480128	9	0.0056005	8	0.00497822
abcd_mrinback02_tfmri_nb_all_beh_c0bngf_rate	74	0.0197386	3	0.000800213	15	0.00933416	2	0.00124456
abcd_mrinback02_tfmri_nb_all_beh_c0bngf_mrt	19	0.00506802	4	0.00106695	8	0.00497822	2	0.00124456
abcd_mrinback02_tfmri_nb_all_beh_c0bngft_rate	0	0	3	0.000800213	0	0	2	0.00124456
abcd_mrinback02_tfmri_nb_all_beh_c0bngft_mrt	50	0.0133369	109	0.0290744	20	0.0124456	51	0.0317362
abcd_mrinback02_tfmri_nb_all_beh_c0bngfl_rate	86	0.0229395	3	0.000800213	28	0.0174238	2	0.00124456
abcd_mrinback02_tfmri_nb_all_beh_c0bngfl_mrt	47	0.0125367	90	0.0240064	13	0.00808961	32	0.0199129
abcd_mrinback02_tfmri_nb_all_beh_c0bngfnl_rate	101	0.0269405	3	0.000800213	33	0.0205352	2	0.00124456
abcd_mrinback02_tfmri_nb_all_beh_c0bngfnl_mrt	21	0.00560149	18	0.00480128	10	0.00622278	7	0.00435594
abcd_mrinback02_tfmri_nb_all_beh_c0bp_rate	50	0.0133369	3	0.000800213	25	0.0155569	2	0.00124456
abcd_mrinback02_tfmri_nb_all_beh_c0bp_mrt	24	0.00640171	6	0.00160043	6	0.00373367	4	0.00248911
abcd_mrinback02_tfmri_nb_all_beh_c0bpt_rate	0	0	3	0.000800213	0	0	2	0.00124456
abcd_mrinback02_tfmri_nb_all_beh_c0bpt_mrt	36	0.00960256	194	0.0517471	20	0.0124456	85	0.0528936
abcd_mrinback02_tfmri_nb_all_beh_c0bpl_rate	64	0.0170712	3	0.000800213	32	0.0199129	2	0.00124456
abcd_mrinback02_tfmri_nb_all_beh_c0bpl_mrt	38	0.010136	74	0.0197386	12	0.00746733	36	0.022402
abcd_mrinback02_tfmri_nb_all_beh_c0bpnl_rate	70	0.0186716	3	0.000800213	27	0.0168015	2	0.00124456
abcd_mrinback02_tfmri_nb_all_beh_c0bpnl_mrt	25	0.00666844	15	0.00400107	12	0.00746733	12	0.00746733
abcd_mx01_medhx_1a	0	0	12	0.00320085	0	0	3	0.00186683
abcd_mx01_medhx_1b	0	0	39	0.0104028	0	0	10	0.00622278
abcd_mx01_medhx_2a	0	0	0	0	0	0	0	0
abcd_mx01_medhx_2b	0	0	0	0	0	0	0	0
abcd_mx01_medhx_2c	0	0	0	0	0	0	0	0
abcd_mx01_medhx_2d	0	0	0	0	0	0	0	0
abcd_mx01_medhx_2e	0	0	0	0	0	0	0	0
abcd_mx01_medhx_2f	0	0	0	0	0	0	0	0
abcd_mx01_medhx_2g	0	0	0	0	0	0	0	0
abcd_mx01_medhx_2h	0	0	0	0	0	0	0	0
abcd_mx01_medhx_2i	0	0	0	0	0	0	0	0
abcd_mx01_medhx_2j	0	0	0	0	0	0	0	0
abcd_mx01_medhx_2k	0	0	0	0	0	0	0	0
abcd_mx01_medhx_2l	0	0	0	0	0	0	0	0
abcd_mx01_medhx_2m	0	0	0	0	0	0	0	0
abcd_mx01_medhx_2n	0	0	0	0	0	0	0	0
abcd_mx01_medhx_2o	0	0	0	0	0	0	0	0
abcd_mx01_medhx_2p	0	0	0	0	0	0	0	0
abcd_mx01_medhx_2q	0	0	0	0	0	0	0	0
abcd_mx01_medhx_2r	0	0	0	0	0	0	0	0
abcd_mx01_medhx_2s	0	0	0	0	0	0	0	0
abcd_mx01_medhx_4a	0	0	9	0.00240064	0	0	2	0.00124456
abcd_mx01_medhx_5a	0	0	37	0.0098693	0	0	13	0.00808961
abcd_mx01_medhx_6a	0	0	0	0	0	0	0	0
abcd_mx01_medhx_6b	0	0	0	0	0	0	0	0
abcd_mx01_medhx_6c	0	0	0	0	0	0	0	0
abcd_mx01_medhx_6d	0	0	0	0	0	0	0	0
abcd_mx01_medhx_6e	0	0	0	0	0	0	0	0
abcd_mx01_medhx_6f	0	0	0	0	0	0	0	0
abcd_mx01_medhx_6g	0	0	0	0	0	0	0	0
abcd_mx01_medhx_6i	0	0	0	0	0	0	0	0
abcd_mx01_medhx_6j	0	0	0	0	0	0	0	0
abcd_mx01_medhx_6k	0	0	0	0	0	0	0	0
abcd_mx01_medhx_6m	0	0	0	0	0	0	0	0
abcd_mx01_medhx_6o	0	0	0	0	0	0	0	0
abcd_mx01_medhx_6q	0	0	0	0	0	0	0	0
abcd_mx01_medhx_6r	0	0	0	0	0	0	0	0
abcd_mx01_medhx_6s	0	0	0	0	0	0	0	0
abcd_mx01_medhx_8a	0	0	11	0.00293412	0	0	5	0.00311139
abcd_nsc01_neighborhood_crime_y_1_StronglyDis	0	0	3	0.000800213	0	0	3	0.00186683
abcd_nsc01_neighborhood_crime_y_2_Disagree	0	0	3	0.000800213	0	0	3	0.00186683
abcd_nsc01_neighborhood_crime_y_3_Neutral(nei	0	0	3	0.000800213	0	0	3	0.00186683
abcd_nsc01_neighborhood_crime_y_4_Agree	0	0	3	0.000800213	0	0	3	0.00186683
abcd_nsc01_neighborhood_crime_y_5_StronglyAgr	0	0	3	0.000800213	0	0	3	0.00186683
abcd_pnsc01_neighborhood1r_p	93	0.0248066	1	0.000266738	41	0.0255134	1	0.000622278
abcd_pnsc01_neighborhood2r_p	0	0	3	0.000800213	0	0	2	0.00124456
abcd_pnsc01_neighborhood3r_p	0	0	8	0.0021339	0	0	4	0.00248911
abcd_ps01_pea_ravlt_sd_trial_i_tc	12	0.00320085	59	0.0157375	9	0.0056005	29	0.018046
abcd_ps01_pea_ravlt_sd_trial_i_tr	58	0.0154708	34	0.00906909	42	0.0261357	16	0.00995644
abcd_ps01_pea_ravlt_sd_trial_i_ti	53	0.0141371	34	0.00906909	19	0.0118233	16	0.00995644
abcd_ps01_pea_ravlt_sd_trial_ii_tc	6	0.00160043	51	0.0136036	6	0.00373367	23	0.0143124
abcd_ps01_pea_ravlt_sd_trial_ii_tr	73	0.0194719	35	0.00933582	29	0.018046	16	0.00995644
abcd_ps01_pea_ravlt_sd_trial_ii_ti	51	0.0136036	35	0.00933582	20	0.0124456	16	0.00995644
abcd_ps01_pea_ravlt_sd_trial_iii_tc	18	0.00480128	49	0.0130702	5	0.00311139	28	0.0174238
abcd_ps01_pea_ravlt_sd_trial_iii_tr	56	0.0149373	35	0.00933582	33	0.0205352	16	0.00995644
abcd_ps01_pea_ravlt_sd_trial_iii_ti	44	0.0117365	35	0.00933582	19	0.0118233	16	0.00995644
abcd_ps01_pea_ravlt_sd_trial_iv_tc	30	0.00800213	53	0.0141371	21	0.0130678	20	0.0124456
abcd_ps01_pea_ravlt_sd_trial_iv_tr	67	0.0178714	36	0.00960256	26	0.0161792	16	0.00995644
abcd_ps01_pea_ravlt_sd_trial_iv_ti	44	0.0117365	36	0.00960256	53	0.0329807	16	0.00995644
abcd_ps01_pea_ravlt_sd_trial_v_tc	45	0.0120032	49	0.0130702	15	0.00933416	24	0.0149347
abcd_ps01_pea_ravlt_sd_trial_v_tr	69	0.0184049	36	0.00960256	28	0.0174238	16	0.00995644
abcd_ps01_pea_ravlt_sd_trial_v_ti	38	0.010136	36	0.00960256	54	0.033603	16	0.00995644
abcd_ps01_pea_ravlt_sd_listb_tc	13	0.00346759	51	0.0136036	7	0.00435594	28	0.0174238
abcd_ps01_pea_ravlt_sd_listb_tr	57	0.0152041	36	0.00960256	31	0.0192906	16	0.00995644
abcd_ps01_pea_ravlt_sd_listb_ti	49	0.0130702	36	0.00960256	18	0.011201	16	0.00995644
abcd_ps01_pea_ravlt_sd_trial_vi_tc	36	0.00960256	54	0.0144038	15	0.00933416	27	0.0168015
abcd_ps01_pea_ravlt_sd_trial_vi_tr	56	0.0149373	36	0.00960256	18	0.011201	16	0.00995644
abcd_ps01_pea_ravlt_sd_trial_vi_ti	43	0.0114697	36	0.00960256	36	0.022402	16	0.00995644
abcd_ps01_pea_ravlt_ld_trial_vii_tc	33	0.00880235	69	0.0184049	16	0.00995644	32	0.0199129
abcd_ps01_pea_ravlt_ld_trial_vii_tr	57	0.0152041	44	0.0117365	20	0.0124456	19	0.0118233
abcd_ps01_pea_ravlt_ld_trial_vii_ti	55	0.0146706	44	0.0117365	40	0.0248911	19	0.0118233
abcd_ps01_pea_wiscv_tss	25	0.00666844	70	0.0186716	3	0.00186683	35	0.0217797
abcd_rhds01_reshist_addr1_elevation	16	0.0042678	953	0.254201	4	0.00248911	402	0.250156
abcd_rhds01_reshist_addr1_d1a	32	0.00853561	127	0.0338757	9	0.0056005	55	0.0342253
abcd_rhds01_reshist_addr1_walkindex	0	0	127	0.0338757	0	0	55	0.0342253
abcd_rhds01_reshist_addr1_grndtot	244	0.065084	127	0.0338757	89	0.0553827	55	0.0342253
abcd_rhds01_reshist_addr1_p1tot	244	0.065084	127	0.0338757	89	0.0553827	55	0.0342253
abcd_rhds01_reshist_addr1_p1vlnt	244	0.065084	127	0.0338757	89	0.0553827	55	0.0342253
abcd_rhds01_reshist_addr1_drugtot	244	0.065084	128	0.0341424	89	0.0553827	55	0.0342253
abcd_rhds01_reshist_addr1_drgsale	244	0.065084	127	0.0338757	89	0.0553827	55	0.0342253
abcd_rhds01_reshist_addr1_mjsale	244	0.065084	127	0.0338757	89	0.0553827	55	0.0342253
abcd_rhds01_reshist_addr1_drgposs	244	0.065084	127	0.0338757	89	0.0553827	56	0.0348475
abcd_rhds01_reshist_addr1_dui	244	0.065084	127	0.0338757	89	0.0553827	55	0.0342253
abcd_rhds01_reshist_addr1_adi_edu_l	103	0.027474	128	0.0341424	45	0.0280025	55	0.0342253
abcd_rhds01_reshist_addr1_adi_edu_h	88	0.0234729	128	0.0341424	41	0.0255134	55	0.0342253
abcd_rhds01_reshist_addr1_adi_work_c	37	0.0098693	128	0.0341424	19	0.0118233	55	0.0342253
abcd_rhds01_reshist_addr1_adi_income	43	0.0114697	128	0.0341424	19	0.0118233	55	0.0342253
abcd_rhds01_reshist_addr1_adi_in_dis	21	0.00560149	128	0.0341424	8	0.00497822	55	0.0342253
abcd_rhds01_reshist_addr1_adi_home_v	91	0.0242731	151	0.0402774	43	0.0267579	60	0.0373367
abcd_rhds01_reshist_addr1_adi_rent	0	0	186	0.0496132	0	0	83	0.051649
abcd_rhds01_reshist_addr1_adi_mortg	55	0.0146706	153	0.0408109	30	0.0186683	61	0.0379589
abcd_rhds01_reshist_addr1_adi_home_o	0	0	128	0.0341424	4	0.00248911	55	0.0342253
abcd_rhds01_reshist_addr1_adi_crowd	120	0.0320085	128	0.0341424	46	0.0286248	55	0.0342253
abcd_rhds01_reshist_addr1_adi_unemp	62	0.0165377	128	0.0341424	28	0.0174238	55	0.0342253
abcd_rhds01_reshist_addr1_adi_pov	65	0.017338	128	0.0341424	31	0.0192906	55	0.0342253
abcd_rhds01_reshist_addr1_adi_b138	31	0.00826887	128	0.0341424	22	0.0136901	55	0.0342253
abcd_rhds01_reshist_addr1_adi_sp	55	0.0146706	128	0.0341424	25	0.0155569	55	0.0342253
abcd_rhds01_reshist_addr1_adi_ncar	87	0.0232062	128	0.0341424	34	0.0211574	55	0.0342253
abcd_rhds01_reshist_addr1_adi_ntel	51	0.0136036	128	0.0341424	22	0.0136901	55	0.0342253
abcd_rhds01_reshist_addr1_adi_nplumb	89	0.0237397	128	0.0341424	38	0.0236465	55	0.0342253
abcd_rhds01_reshist_addr1_adi_wsum	87	0.0232062	196	0.0522806	35	0.0217797	82	0.0510268
abcd_rhds01_reshist_addr1_adi_perc	0	0	196	0.0522806	0	0	82	0.0510268
abcd_rhds01_reshist_addr1_popdensity	25	0.00666844	127	0.0338757	10	0.00622278	55	0.0342253
abcd_rhds01_reshist_addr1_no2	103	0.027474	145	0.038677	50	0.0311139	62	0.0385812
abcd_rhds01_reshist_addr1_pm25	1	0.000266738	145	0.038677	0	0	62	0.0385812
abcd_rhds01_reshist_addr1_proxrd	52	0.0138704	127	0.0338757	25	0.0155569	55	0.0342253
abcd_rhds01_reshist_addr1_pm252016aa	28	0.00746866	127	0.0338757	6	0.00373367	55	0.0342253
abcd_rhds01_reshist_addr1_leadrisk_poverty	40	0.0106695	128	0.0341424	24	0.0149347	55	0.0342253
abcd_rhds01_reshist_addr1_leadrisk_housing	0	0	128	0.0341424	0	0	55	0.0342253
abcd_rhds01_reshist_addr1_leadrisk	0	0	128	0.0341424	0	0	55	0.0342253
abcd_rhds01_reshist_state_sexism_factor	0	0	0	0	0	0	0	0
abcd_rhds01_reshist_state_racism_factor	0	0	0	0	0	0	0	0
abcd_rhds01_reshist_state_so_factor	0	0	0	0	0	0	0	0
abcd_rhds01_reshist_state_immigrant_factor	0	0	0	0	0	0	0	0
abcd_rhds01_reshist_addr1_o3_2016_annavg	3	0.000800213	127	0.0338757	1	0.000622278	55	0.0342253
abcd_rhds01_reshist_addr1_traffic_count	68	0.0181382	127	0.0338757	23	0.0143124	55	0.0342253
abcd_rhds01_reshist_addr1_no2_2016_aavg	2	0.000533476	127	0.0338757	0	0	55	0.0342253
abcd_rhds01_reshist_addr1_coi_z_coi_nat	20	0.00533476	256	0.0682849	11	0.00684505	118	0.0734287
abcd_rhds01_reshist_addr1_coi_c5_ed_nat	0	0	256	0.0682849	0	0	118	0.0734287
abcd_rhds01_reshist_addr1_coi_c5_he_nat	0	0	256	0.0682849	0	0	118	0.0734287
abcd_rhds01_reshist_addr1_coi_c5_se_nat	0	0	256	0.0682849	0	0	118	0.0734287
abcd_rhds01_reshist_addr1_coi_c5_coi_nat	0	0	256	0.0682849	0	0	118	0.0734287
abcd_rhds01_reshist_addr1_coi_r_ed_nat	0	0	256	0.0682849	0	0	118	0.0734287
abcd_rhds01_reshist_addr1_coi_r_he_nat	0	0	256	0.0682849	0	0	118	0.0734287
abcd_rhds01_reshist_addr1_coi_r_se_nat	0	0	256	0.0682849	0	0	118	0.0734287
abcd_rhds01_reshist_addr1_coi_r_coi_nat	0	0	256	0.0682849	0	0	118	0.0734287
abcd_rhds01_reshist_addr1_coi_c5_ed_stt	0	0	256	0.0682849	0	0	118	0.0734287
abcd_rhds01_reshist_addr1_coi_c5_he_stt	0	0	256	0.0682849	0	0	118	0.0734287
abcd_rhds01_reshist_addr1_coi_c5_se_stt	0	0	256	0.0682849	0	0	118	0.0734287
abcd_rhds01_reshist_addr1_coi_c5_coi_stt	0	0	256	0.0682849	0	0	118	0.0734287
abcd_rhds01_reshist_addr1_coi_r_ed_stt	0	0	256	0.0682849	0	0	118	0.0734287
abcd_rhds01_reshist_addr1_coi_r_he_stt	0	0	256	0.0682849	0	0	118	0.0734287
abcd_rhds01_reshist_addr1_coi_r_se_stt	0	0	256	0.0682849	0	0	118	0.0734287
abcd_rhds01_reshist_addr1_coi_r_coi_stt	0	0	256	0.0682849	0	0	118	0.0734287
abcd_rhds01_reshist_addr1_coi_c5_ed_met	0	0	809	0.215791	0	0	371	0.230865
abcd_rhds01_reshist_addr1_coi_c5_he_met	0	0	809	0.215791	0	0	371	0.230865
abcd_rhds01_reshist_addr1_coi_c5_se_met	0	0	809	0.215791	0	0	371	0.230865
abcd_rhds01_reshist_addr1_o3_2016_max	38	0.010136	254	0.0677514	13	0.00808961	118	0.0734287
abcd_rhds01_reshist_addr1_coi_c5_coi_met	0	0	809	0.215791	0	0	371	0.230865
abcd_rhds01_reshist_addr1_coi_r_ed_met	0	0	809	0.215791	0	0	371	0.230865
abcd_rhds01_reshist_addr1_coi_r_he_met	0	0	809	0.215791	0	0	371	0.230865
abcd_rhds01_reshist_addr1_coi_r_se_met	0	0	809	0.215791	0	0	371	0.230865
abcd_rhds01_reshist_addr1_coi_r_coi_met	0	0	809	0.215791	0	0	371	0.230865
abcd_rhds01_reshist_addr1_coi_ed_apenr	24	0.00640171	256	0.0682849	10	0.00622278	118	0.0734287
abcd_rhds01_reshist_addr1_coi_ed_attain	0	0	256	0.0682849	0	0	118	0.0734287
abcd_rhds01_reshist_addr1_coi_ed_college	23	0.00613497	274	0.0730862	11	0.00684505	124	0.0771624
abcd_rhds01_reshist_addr1_coi_ed_ecenrol	0	0	267	0.071219	0	0	126	0.078407
abcd_rhds01_reshist_addr1_coi_ed_hsgrad	37	0.0098693	257	0.0685516	7	0.00435594	118	0.0734287
abcd_rhds01_reshist_addr1_coi_ed_math	0	0	261	0.0696186	0	0	120	0.0746733
abcd_rhds01_reshist_addr1_coi_ed_reading	8	0.0021339	261	0.0696186	0	0	120	0.0746733
abcd_rhds01_reshist_addr1_coi_ed_schpov	0	0	256	0.0682849	0	0	118	0.0734287
abcd_rhds01_reshist_addr1_coi_ed_teachxp	60	0.0160043	256	0.0682849	20	0.0124456	118	0.0734287
abcd_rhds01_reshist_addr1_coi_ed_prxece	42	0.011203	257	0.0685516	8	0.00497822	120	0.0746733
abcd_rhds01_reshist_addr1_coi_ed_prxhqece	0	0	257	0.0685516	0	0	120	0.0746733
abcd_rhds01_reshist_addr1_coi_he_food	63	0.0168045	256	0.0682849	26	0.0161792	118	0.0734287
abcd_rhds01_reshist_addr1_coi_he_green	0	0	256	0.0682849	0	0	118	0.0734287
abcd_rhds01_reshist_addr1_coi_he_heat	2	0.000533476	256	0.0682849	3	0.00186683	118	0.0734287
abcd_rhds01_reshist_addr1_coi_he_hlthins	38	0.010136	256	0.0682849	19	0.0118233	118	0.0734287
abcd_rhds01_reshist_addr1_coi_he_ozone	19	0.00506802	256	0.0682849	12	0.00746733	118	0.0734287
abcd_rhds01_reshist_addr1_coi_he_pm25	3	0.000800213	256	0.0682849	1	0.000622278	118	0.0734287
abcd_rhds01_reshist_addr1_coi_he_vacancy	78	0.0208055	256	0.0682849	30	0.0186683	118	0.0734287
abcd_rhds01_reshist_addr1_coi_he_walk	0	0	256	0.0682849	0	0	118	0.0734287
abcd_rhds01_reshist_addr1_coi_he_suprfnd	207	0.0552147	256	0.0682849	90	0.056005	118	0.0734287
abcd_rhds01_reshist_addr1_coi_he_rsei	18	0.00480128	256	0.0682849	7	0.00435594	118	0.0734287
abcd_rhds01_reshist_addr1_coi_se_povrate	58	0.0154708	256	0.0682849	29	0.018046	118	0.0734287
abcd_rhds01_reshist_addr1_coi_se_public	69	0.0184049	256	0.0682849	25	0.0155569	118	0.0734287
abcd_rhds01_reshist_addr1_coi_se_home	0	0	256	0.0682849	0	0	118	0.0734287
abcd_rhds01_reshist_addr1_coi_se_occ	0	0	256	0.0682849	0	0	118	0.0734287
abcd_rhds01_reshist_addr1_pm25_2016_max	31	0.00826887	254	0.0677514	11	0.00684505	118	0.0734287
abcd_rhds01_reshist_addr1_coi_se_mhe	50	0.0133369	256	0.0682849	17	0.0105787	119	0.074051
abcd_rhds01_reshist_addr1_coi_se_emprat	52	0.0138704	256	0.0682849	23	0.0143124	118	0.0734287
abcd_rhds01_reshist_addr1_coi_se_jobprox	58	0.0154708	256	0.0682849	35	0.0217797	118	0.0734287
abcd_rhds01_reshist_addr1_coi_se_single	35	0.00933582	256	0.0682849	9	0.0056005	119	0.074051
abcd_rhds01_reshist_addr1_coi_zed_apenr	0	0	256	0.0682849	0	0	118	0.0734287
abcd_rhds01_reshist_addr1_coi_zed_attain	0	0	256	0.0682849	0	0	118	0.0734287
abcd_rhds01_reshist_addr1_coi_zed_college	6	0.00160043	274	0.0730862	2	0.00124456	124	0.0771624
abcd_rhds01_reshist_addr1_coi_zed_ecenrol	0	0	267	0.071219	0	0	126	0.078407
abcd_rhds01_reshist_addr1_coi_zed_hsgrad	0	0	257	0.0685516	0	0	118	0.0734287
abcd_rhds01_reshist_addr1_coi_zed_math	0	0	261	0.0696186	0	0	120	0.0746733
abcd_rhds01_reshist_addr1_coi_zed_reading	0	0	261	0.0696186	0	0	120	0.0746733
abcd_rhds01_reshist_addr1_coi_zed_schpov	0	0	256	0.0682849	0	0	118	0.0734287
abcd_rhds01_reshist_addr1_coi_zed_teachxp	64	0.0170712	256	0.0682849	22	0.0136901	118	0.0734287
abcd_rhds01_reshist_addr1_coi_zed_prxece	42	0.011203	257	0.0685516	9	0.0056005	120	0.0746733
abcd_rhds01_reshist_addr1_coi_zed_prxhqece	0	0	257	0.0685516	0	0	120	0.0746733
abcd_rhds01_reshist_addr1_coi_zhe_food	99	0.026407	256	0.0682849	32	0.0199129	118	0.0734287
abcd_rhds01_reshist_addr1_coi_zhe_green	0	0	256	0.0682849	0	0	118	0.0734287
abcd_rhds01_reshist_addr1_coi_zhe_heat	2	0.000533476	256	0.0682849	3	0.00186683	118	0.0734287
abcd_rhds01_reshist_addr1_coi_zhe_hlthins	41	0.0109362	256	0.0682849	19	0.0118233	118	0.0734287
abcd_rhds01_reshist_addr1_coi_zhe_ozone	19	0.00506802	256	0.0682849	12	0.00746733	118	0.0734287
abcd_rhds01_reshist_addr1_coi_zhe_pm25	0	0	256	0.0682849	0	0	118	0.0734287
abcd_rhds01_reshist_addr1_coi_zhe_vacancy	89	0.0237397	256	0.0682849	34	0.0211574	118	0.0734287
abcd_rhds01_reshist_addr1_coi_zhe_walk	0	0	256	0.0682849	0	0	118	0.0734287
abcd_rhds01_reshist_addr1_coi_zhe_suprfnd	207	0.0552147	256	0.0682849	90	0.056005	118	0.0734287
abcd_rhds01_reshist_addr1_coi_zhe_rsei	18	0.00480128	256	0.0682849	7	0.00435594	118	0.0734287
abcd_rhds01_reshist_addr1_coi_zse_povrate	63	0.0168045	256	0.0682849	30	0.0186683	118	0.0734287
abcd_rhds01_reshist_addr1_coi_zse_public	76	0.0202721	256	0.0682849	30	0.0186683	118	0.0734287
abcd_rhds01_reshist_addr1_coi_zse_home	0	0	256	0.0682849	0	0	118	0.0734287
abcd_rhds01_reshist_addr1_coi_zse_occ	0	0	256	0.0682849	0	0	118	0.0734287
abcd_rhds01_reshist_addr1_coi_zse_mhe	67	0.0178714	256	0.0682849	20	0.0124456	119	0.074051
abcd_rhds01_reshist_addr1_no2_2016_max	38	0.010136	254	0.0677514	21	0.0130678	118	0.0734287
abcd_rhds01_reshist_addr1_coi_zse_emprat	55	0.0146706	256	0.0682849	24	0.0149347	118	0.0734287
abcd_rhds01_reshist_addr1_coi_zse_jobprox	58	0.0154708	256	0.0682849	35	0.0217797	118	0.0734287
abcd_rhds01_reshist_addr1_coi_zse_single	0	0	256	0.0682849	13	0.00808961	119	0.074051
abcd_rhds01_reshist_addr1_coi_zse_ecres	13	0.00346759	256	0.0682849	7	0.00435594	118	0.0734287
abcd_rhds01_reshist_addr1_pm25_2016daysepa	2	0.000533476	254	0.0677514	57	0.0354698	118	0.0734287
abcd_rhds01_reshist_addr1_svi_tot_20142018	0	0	255	0.0680181	0	0	118	0.0734287
abcd_rhds01_reshist_addr1_svi_pov_20142018	0	0	255	0.0680181	0	0	118	0.0734287
abcd_rhds01_reshist_addr1_svi_emp_20142018	0	0	255	0.0680181	0	0	118	0.0734287
abcd_rhds01_reshist_addr1_svi_cap_20142018	0	0	255	0.0680181	0	0	118	0.0734287
abcd_rhds01_reshist_addr1_o3_2016_min	6	0.00160043	254	0.0677514	3	0.00186683	118	0.0734287
abcd_rhds01_reshist_addr1_svi_hs_20142018	0	0	255	0.0680181	0	0	118	0.0734287
abcd_rhds01_reshist_addr1_svi_65_20142018	0	0	255	0.0680181	0	0	118	0.0734287
abcd_rhds01_reshist_addr1_svi_17_20142018	0	0	255	0.0680181	0	0	118	0.0734287
abcd_rhds01_reshist_addr1_svi_dis_20142018	0	0	255	0.0680181	0	0	118	0.0734287
abcd_rhds01_reshist_addr1_svi_sin_20142018	0	0	255	0.0680181	0	0	118	0.0734287
abcd_rhds01_reshist_addr1_svi_min_20142018	0	0	255	0.0680181	0	0	118	0.0734287
abcd_rhds01_reshist_addr1_svi_eng_20142018	0	0	255	0.0680181	0	0	118	0.0734287
abcd_rhds01_reshist_addr1_svi_hous20142018	0	0	255	0.0680181	0	0	118	0.0734287
abcd_rhds01_reshist_addr1_svi_mob_20142018	0	0	255	0.0680181	0	0	118	0.0734287
abcd_rhds01_reshist_addr1_svi_veh_20142018	0	0	255	0.0680181	0	0	118	0.0734287
abcd_rhds01_reshist_addr1_svi_grp_20142018	0	0	255	0.0680181	0	0	118	0.0734287
abcd_rhds01_reshist_addr1_svi_th1_20142018	0	0	255	0.0680181	0	0	118	0.0734287
abcd_rhds01_reshist_addr1_svi_th2_20142018	0	0	255	0.0680181	0	0	118	0.0734287
abcd_rhds01_reshist_addr1_svi_th3_20142018	0	0	255	0.0680181	0	0	118	0.0734287
abcd_rhds01_reshist_addr1_svi_th4_20142018	0	0	255	0.0680181	0	0	118	0.0734287
abcd_rhds01_reshist_addr1_pm25_2016_min	27	0.00720192	254	0.0677514	20	0.0124456	118	0.0734287
abcd_rhds01_reshist_addr1_opat_kfrpp_p1	6	0.00160043	257	0.0685516	3	0.00186683	119	0.074051
abcd_rhds01_reshist_addr1_opat_kfrpp_p25	11	0.00293412	257	0.0685516	3	0.00186683	119	0.074051
abcd_rhds01_reshist_addr1_opat_kfrpp_p50	24	0.00640171	257	0.0685516	8	0.00497822	119	0.074051
abcd_rhds01_reshist_addr1_opat_kfrpp_p75	45	0.0120032	257	0.0685516	20	0.0124456	119	0.074051
abcd_rhds01_reshist_addr1_opat_kfrpp_p100	55	0.0146706	257	0.0685516	18	0.011201	119	0.074051
abcd_rhds01_reshist_addr1_opat_kfrpp_avg	9	0.00240064	257	0.0685516	4	0.00248911	119	0.074051
abcd_rhds01_reshist_addr1_no2_2016_min	46	0.0122699	254	0.0677514	14	0.00871189	118	0.0734287
abcd_rhds01_reshist_addr1_opat_kfrpp_n	14	0.00373433	264	0.0704188	9	0.0056005	120	0.0746733
abcd_rhds01_reshist_addr1_opat_kfrppavg_se	62	0.0165377	257	0.0685516	22	0.0136901	119	0.074051
abcd_rhds01_reshist_addr1_coi_z_ed_nat	0	0	256	0.0682849	0	0	118	0.0734287
abcd_rhds01_reshist_addr1_coi_z_he_nat	35	0.00933582	256	0.0682849	13	0.00808961	118	0.0734287
abcd_rhds01_reshist_addr1_coi_z_se_nat	49	0.0130702	256	0.0682849	20	0.0124456	118	0.0734287
abcd_rhds01_reshist_state_mj_laws_1_recreational	0	0	0	0	0	0	0	0
abcd_rhds01_reshist_state_mj_laws_2_medical	0	0	0	0	0	0	0	0
abcd_rhds01_reshist_state_mj_laws_3_lowTHC/CBD	0	0	0	0	0	0	0	0
abcd_rhds01_reshist_state_mj_laws_4_norecreatio	0	0	0	0	0	0	0	0
abcd_rhds01_reshist_addr1_urban_area_1_Rural	0	0	134	0.0357429	0	0	62	0.0385812
abcd_rhds01_reshist_addr1_urban_area_2_UrbanCluste	0	0	134	0.0357429	0	0	62	0.0385812
abcd_rhds01_reshist_addr1_urban_area_3_UrbanizedAr	0	0	134	0.0357429	0	0	62	0.0385812
abcd_saiq02_sai_p_activities___0	0	0	0	0	0	0	0	0
abcd_saiq02_sai_p_activities___1	0	0	0	0	0	0	0	0
abcd_saiq02_sai_p_activities___2	0	0	0	0	0	0	0	0
abcd_saiq02_sai_p_activities___3	0	0	0	0	0	0	0	0
abcd_saiq02_sai_p_activities___4	0	0	0	0	0	0	0	0
abcd_saiq02_sai_p_activities___5	0	0	0	0	0	0	0	0
abcd_saiq02_sai_p_activities___6	0	0	0	0	0	0	0	0
abcd_saiq02_sai_p_activities___7	0	0	0	0	0	0	0	0
abcd_saiq02_sai_p_activities___8	0	0	0	0	0	0	0	0
abcd_saiq02_sai_p_activities___9	0	0	0	0	0	0	0	0
abcd_saiq02_sai_p_activities___10	0	0	0	0	0	0	0	0
abcd_saiq02_sai_p_activities___11	0	0	0	0	0	0	0	0
abcd_saiq02_sai_p_activities___12	0	0	0	0	0	0	0	0
abcd_saiq02_sai_p_activities___13	0	0	0	0	0	0	0	0
abcd_saiq02_sai_p_activities___14	0	0	0	0	0	0	0	0
abcd_saiq02_sai_p_activities___15	0	0	0	0	0	0	0	0
abcd_saiq02_sai_p_activities___16	0	0	0	0	0	0	0	0
abcd_saiq02_sai_p_activities___17	0	0	0	0	0	0	0	0
abcd_saiq02_sai_p_activities___18	0	0	0	0	0	0	0	0
abcd_saiq02_sai_p_activities___19	0	0	0	0	0	0	0	0
abcd_saiq02_sai_p_activities___20	0	0	0	0	0	0	0	0
abcd_saiq02_sai_p_activities___21	0	0	0	0	0	0	0	0
abcd_saiq02_sai_p_activities___22	0	0	0	0	0	0	0	0
abcd_saiq02_sai_p_activities___23	0	0	0	0	0	0	0	0
abcd_saiq02_sai_p_activities___24	0	0	0	0	0	0	0	0
abcd_saiq02_sai_p_activities___25	0	0	0	0	0	0	0	0
abcd_saiq02_sai_p_activities___26	0	0	0	0	0	0	0	0
abcd_saiq02_sai_p_activities___27	0	0	0	0	0	0	0	0
abcd_saiq02_sai_p_activities___28	0	0	0	0	0	0	0	0
abcd_screen01_scrn_birthcomp	46	0.0122699	1	0.000266738	23	0.0143124	0	0
abcd_screen01_scrn_gestage_0_No	0	0	22	0.00586823	0	0	12	0.00746733
abcd_screen01_scrn_gestage_1_Yes-GOTO	0	0	22	0.00586823	0	0	12	0.00746733
abcd_screen01_scrn_gestage_2_Don'tknow|	0	0	22	0.00586823	0	0	12	0.00746733
abcd_screen01_scrn_birthwt_0_No	0	0	17	0.00453454	0	0	5	0.00311139
abcd_screen01_scrn_birthwt_1_Yes-GOTO	0	0	17	0.00453454	0	0	5	0.00311139
abcd_screen01_scrn_birthwt_2_Don'tknow	0	0	17	0.00453454	0	0	5	0.00311139
abcd_sscep01_meim_p_ss_exp	0	0	229	0.061083	0	0	105	0.0653391
abcd_sscep01_meim_p_ss_com	0	0	229	0.061083	0	0	105	0.0653391
abcd_sscep01_meim_p_ss_total	0	0	229	0.061083	0	0	105	0.0653391
abcd_sscep01_via_p_ss_hc	0	0	1309	0.34916	0	0	566	0.352209
abcd_sscep01_via_p_ss_amer	23	0.00613497	1309	0.34916	17	0.0105787	566	0.352209
abcd_sscep01_nsc_p_ss_mean_3_items	61	0.016271	1	0.000266738	28	0.0174238	1	0.000622278
abcd_sscep01_fes_p_ss_fc_pr	11	0.00293412	0	0	2	0.00124456	0	0
abcd_sscep01_macv_p_ss_fs	19	0.00506802	0	0	10	0.00622278	0	0
abcd_sscep01_macv_p_ss_fo	7	0.00186716	0	0	7	0.00435594	0	0
abcd_sscep01_macv_p_ss_isr	6	0.00160043	0	0	2	0.00124456	0	0
abcd_sscep01_macv_p_ss_fr	5	0.00133369	0	0	1	0.000622278	0	0
abcd_sscep01_macv_p_ss_r	0	0	0	0	0	0	0	0
abcd_sscep01_psb_p_ss_mean	42	0.011203	8	0.0021339	23	0.0143124	2	0.00124456
abcd_sscey01_pmq_y_ss_mean	39	0.0104028	3	0.000800213	17	0.0105787	2	0.00124456
abcd_sscey01_fes_y_ss_fc_pr	30	0.00800213	3	0.000800213	7	0.00435594	2	0.00124456
abcd_sscey01_psb_y_ss_mean	12	0.00320085	5	0.00133369	12	0.00746733	4	0.00248911
abcd_sscey01_crpbi_y_ss_parent	79	0.0210723	6	0.00160043	30	0.0186683	3	0.00186683
abcd_sscey01_crpbi_y_ss_caregiver	55	0.0146706	261	0.0696186	16	0.00995644	122	0.0759179
abcd_sscey01_srpf_y_ss_ses	25	0.00666844	3	0.000800213	16	0.00995644	3	0.00186683
abcd_sscey01_srpf_y_ss_iiss	40	0.0106695	3	0.000800213	13	0.00808961	3	0.00186683
abcd_sscey01_srpf_y_ss_dfs	47	0.0125367	3	0.000800213	23	0.0143124	3	0.00186683
abcd_ssmty01_stq_y_ss_weekday	73	0.0194719	4	0.00106695	35	0.0217797	2	0.00124456
abcd_ssmty01_stq_y_ss_weekend	53	0.0141371	4	0.00106695	26	0.0161792	2	0.00124456
abcd_ssphp01_sds_p_ss_dims	57	0.0152041	0	0	24	0.0149347	0	0
abcd_ssphp01_sds_p_ss_sbd	40	0.0106695	0	0	22	0.0136901	0	0
abcd_ssphp01_sds_p_ss_da	115	0.0306748	0	0	19	0.0118233	0	0
abcd_ssphp01_sds_p_ss_swtd	49	0.0130702	4	0.00106695	27	0.0168015	3	0.00186683
abcd_ssphp01_sds_p_ss_does	61	0.016271	0	0	38	0.0236465	0	0
abcd_ssphp01_sds_p_ss_shy	129	0.0344092	0	0	59	0.0367144	0	0
abcd_ssphp01_sds_p_ss_total	60	0.0160043	4	0.00106695	27	0.0168015	3	0.00186683
abcd_sst02_tfmri_sst_all_beh_crgo_rt	77	0.0205388	0	0	31	0.0192906	0	0
abcd_sst02_tfmri_sst_all_beh_crgo_mrt	5	0.00133369	0	0	2	0.00124456	1	0.000622278
abcd_sst02_tfmri_sst_all_beh_crlg_rt	56	0.0149373	0	0	22	0.0136901	0	0
abcd_sst02_tfmri_sst_all_beh_crlg_mrt	36	0.00960256	213	0.0568152	17	0.0105787	91	0.0566273
abcd_sst02_tfmri_sst_all_beh_incrgo_rt	58	0.0154708	0	0	23	0.0143124	0	0
abcd_sst02_tfmri_sst_all_beh_incrgo_mrt	39	0.0104028	29	0.0077354	19	0.0118233	10	0.00622278
abcd_sst02_tfmri_sst_all_beh_incrlg_rt	67	0.0178714	0	0	32	0.0199129	0	0
abcd_sst02_tfmri_sst_all_beh_nrgo_rt	95	0.0253401	0	0	34	0.0211574	0	0
abcd_sst02_tfmri_sst_all_beh_crs_rt	87	0.0232062	0	0	49	0.0304916	0	0
abcd_sst02_tfmri_sst_all_beh_incrs_rt	84	0.022406	0	0	42	0.0261357	0	0
abcd_sst02_tfmri_sst_all_beh_incrs_mrt	12	0.00320085	6	0.00160043	7	0.00435594	6	0.00373367
abcd_sst02_tfmri_sst_all_beh_ssds_rt	66	0.0176047	0	0	26	0.0161792	0	0
abcd_sst02_tfmri_sst_all_beh_tot_mssd	16	0.0042678	1	0.000266738	9	0.0056005	0	0
abcd_sst02_tfmri_sst_all_beh_total_meanrt	51	0.0136036	0	0	22	0.0136901	0	0
abcd_sst02_tfmri_sst_all_beh_total_issrt	50	0.0133369	15	0.00400107	25	0.0155569	6	0.00373367
abcd_stq01_screen1_wkdy_y	0	0	5	0.00133369	0	0	2	0.00124456
abcd_stq01_screen2_wkdy_y	0	0	4	0.00106695	0	0	2	0.00124456
abcd_stq01_screen3_wkdy_y	0	0	4	0.00106695	74	0.0460485	4	0.00248911
abcd_stq01_screen4_wkdy_y	87	0.0232062	4	0.00106695	38	0.0236465	2	0.00124456
abcd_stq01_screen5_wkdy_y	47	0.0125367	4	0.00106695	18	0.011201	2	0.00124456
abcd_stq01_screen_wkdy_y	60	0.0160043	7	0.00186716	25	0.0155569	2	0.00124456
abcd_stq01_screen7_wknd_y	0	0	5	0.00133369	0	0	3	0.00186683
abcd_stq01_screen8_wknd_y	0	0	4	0.00106695	0	0	3	0.00186683
abcd_stq01_screen9_wknd_y	0	0	6	0.00160043	0	0	2	0.00124456
abcd_stq01_screen10_wknd_y	122	0.032542	4	0.00106695	36	0.022402	2	0.00124456
abcd_stq01_screen11_wknd_y	72	0.0192051	4	0.00106695	29	0.018046	2	0.00124456
abcd_stq01_screen12_wknd_y	92	0.0245399	10	0.00266738	47	0.029247	4	0.00248911
abcd_stq01_screen13_y	0	0	4	0.00106695	0	0	2	0.00124456
abcd_stq01_screen14_y	53	0.0141371	4	0.00106695	22	0.0136901	2	0.00124456
abcd_tbi01_tbi_ss_nmrpi	39	0.0104028	0	0	10	0.00622278	0	0
abcd_tbss01_nihtbx_picvocab_fc	32	0.00853561	242	0.0645505	9	0.0056005	102	0.0634723
abcd_tbss01_nihtbx_flanker_fc	33	0.00880235	245	0.0653508	10	0.00622278	105	0.0653391
abcd_tbss01_nihtbx_list_fc	17	0.00453454	251	0.0669512	2	0.00124456	106	0.0659614
abcd_tbss01_nihtbx_cardsort_fc	41	0.0109362	244	0.065084	11	0.00684505	102	0.0634723
abcd_tbss01_nihtbx_pattern_fc	11	0.00293412	250	0.0666844	7	0.00435594	107	0.0665837
abcd_tbss01_nihtbx_picture_fc	28	0.00746866	243	0.0648173	9	0.0056005	103	0.0640946
abcd_tbss01_nihtbx_reading_fc	47	0.0125367	245	0.0653508	22	0.0136901	104	0.0647169
abcd_tbss01_nihtbx_fluidcomp_fc	15	0.00400107	312	0.0832222	5	0.00311139	146	0.0908525
abcd_tbss01_nihtbx_cryst_fc	36	0.00960256	304	0.0810883	14	0.00871189	135	0.0840075
abcd_tbss01_nihtbx_totalcomp_fc	27	0.00720192	314	0.0837557	11	0.00684505	147	0.0914748
abcd_yksad01_kbi_y_grade_repeat	0	0	1	0.000266738	0	0	3	0.00186683
abcd_yksad01_kbi_y_drop_in_grades	0	0	2	0.000533476	0	0	3	0.00186683
abcd_yksad01_kbi_y_det_susp	0	0	2	0.000533476	0	0	3	0.00186683
abcd_yksad01_kbi_y_sex_orient_1_Yes	0	0	4	0.00106695	0	0	4	0.00248911
abcd_yksad01_kbi_y_sex_orient_2_Maybe	0	0	4	0.00106695	0	0	4	0.00248911
abcd_yksad01_kbi_y_sex_orient_3_No	0	0	4	0.00106695	0	0	4	0.00248911
abcd_yksad01_kbi_y_sex_orient_4_Idonotund	0	0	4	0.00106695	0	0	4	0.00248911
abcd_yksad01_kbi_y_trans_id_1_Yes	0	0	2	0.000533476	0	0	3	0.00186683
abcd_yksad01_kbi_y_trans_id_2_Maybe	0	0	2	0.000533476	0	0	3	0.00186683
abcd_yksad01_kbi_y_trans_id_3_No	0	0	2	0.000533476	0	0	3	0.00186683
abcd_yksad01_kbi_y_trans_id_4_Idonotund	0	0	2	0.000533476	0	0	3	0.00186683
abcd_yrb01_physical_activity1_y	0	0	6	0.00160043	0	0	2	0.00124456
abcd_yrb01_physical_activity2_y	0	0	7	0.00186716	0	0	3	0.00186683
abcd_yrb01_physical_activity5_y	0	0	7	0.00186716	0	0	3	0.00186683
abcd_ysr01_resiliency5a_y	70	0.0186716	4	0.00106695	33	0.0205352	3	0.00186683
abcd_ysr01_resiliency6a_y	71	0.0189384	3	0.000800213	29	0.018046	4	0.00248911
abcd_ysr01_resiliency5b_y	50	0.0133369	3	0.000800213	20	0.0124456	3	0.00186683
abcd_ysr01_resiliency6b_y	68	0.0181382	4	0.00106695	29	0.018046	5	0.00311139
abcd_ysu02_tlfb_alc	0	0	2	0.000533476	0	0	1	0.000622278
abcd_ysu02_tlfb_tob	0	0	2	0.000533476	0	0	1	0.000622278
abcd_ysu02_tlfb_mj	0	0	2	0.000533476	0	0	1	0.000622278
abcd_ysu02_tlfb_caff	0	0	2	0.000533476	0	0	1	0.000622278
abcd_ysu02_tlfb_rx_misuse	0	0	2	0.000533476	0	0	1	0.000622278
abcd_ysu02_tlfb_alc_sip	0	0	86	0.0229395	0	0	52	0.0323584
abcd_ysu02_tlfb_tob_puff	0	0	187	0.04988	0	0	96	0.0597386
abcd_ysu02_su_isip_1_calc	24	0.00640171	2	0.000533476	13	0.00808961	2	0.00124456
abcd_ysu02_caff_intake_1	42	0.011203	170	0.0453454	27	0.0168015	87	0.0541381
abcd_ysu02_caff_intake_3	58	0.0154708	169	0.0450787	21	0.0130678	87	0.0541381
abcd_ysu02_caff_intake_4	47	0.0125367	173	0.0461456	36	0.022402	91	0.0566273
abcd_ysu02_caff_intake_6	74	0.0197386	179	0.0477461	12	0.00746733	90	0.056005
abcd_ysu02_caff_intake_9	12	0.00320085	169	0.0450787	15	0.00933416	87	0.0541381
abcd_ysu02_caff_max	70	0.0186716	169	0.0450787	28	0.0174238	87	0.0541381
abcd_ysu02_peer_deviance_2_dd1457	94	0.0250734	87	0.0232062	43	0.0267579	52	0.0323584
abcd_ysu02_peer_deviance_3_e1ec2e	28	0.00746866	87	0.0232062	13	0.00808961	52	0.0323584
abcd_ysu02_peer_deviance_4_b6c588	24	0.00640171	48	0.0128034	11	0.00684505	29	0.018046
abcd_ysu02_peer_deviance_8_35702e	23	0.00613497	48	0.0128034	12	0.00746733	29	0.018046
abcd_ysu02_su_tlfb_alc_lt_calc	3	0.000800213	0	0	4	0.00248911	1	0.000622278
abcd_ysu02_su_tlfb_cig_lt_calc	3	0.000800213	0	0	0	0	1	0.000622278
abcd_ysu02_su_tlfb_ecig_lt_calc	3	0.000800213	0	0	1	0.000622278	1	0.000622278
breast_feeding01_bfq_marijuana_p	0	0	1535	0.409443	0	0	709	0.441195
breast_feeding01_bfq_alcohol_p	0	0	1542	0.41131	0	0	713	0.443684
breast_feeding01_bfq_caff_p	0	0	1585	0.422779	0	0	738	0.459241
breast_feeding01_bfq_prescript_med_p	0	0	1598	0.426247	0	0	745	0.463597
breast_feeding01_bfq_tobacco_p	0	0	1535	0.409443	0	0	710	0.441817
cct01_cash_choice_task_1_$75inthree	0	0	1	0.000266738	0	0	4	0.00248911
cct01_cash_choice_task_2_$115in3mo	0	0	1	0.000266738	0	0	4	0.00248911
cct01_cash_choice_task_3_Don'tKnow	0	0	1	0.000266738	0	0	4	0.00248911
crpbi01_crpbi_parent1_y	63	0.0168045	5	0.00133369	39	0.0242688	3	0.00186683
crpbi01_crpbi_parent2_y	60	0.0160043	6	0.00160043	31	0.0192906	3	0.00186683
crpbi01_crpbi_parent3_y	60	0.0160043	7	0.00186716	20	0.0124456	3	0.00186683
crpbi01_crpbi_parent4_y	214	0.0570819	6	0.00160043	93	0.0578718	3	0.00186683
crpbi01_crpbi_parent5_y	93	0.0248066	8	0.0021339	46	0.0286248	3	0.00186683
crpbi01_crpbi_caregiver12_y	0	0	261	0.0696186	0	0	122	0.0759179
crpbi01_crpbi_caregiver13_y	139	0.0370766	261	0.0696186	56	0.0348475	122	0.0759179
crpbi01_crpbi_caregiver14_y	137	0.0365431	261	0.0696186	42	0.0261357	122	0.0759179
crpbi01_crpbi_caregiver15_y	44	0.0117365	261	0.0696186	13	0.00808961	123	0.0765401
crpbi01_crpbi_caregiver16_y	0	0	261	0.0696186	0	0	123	0.0765401
dhx01_birth_weight_lbs	25	0.00666844	145	0.038677	8	0.00497822	65	0.040448
dhx01_devhx_3_p	2	0.000533476	67	0.0178714	2	0.00124456	34	0.0211574
dhx01_devhx_4_p	12	0.00320085	181	0.0482795	10	0.00622278	83	0.051649
dhx01_devhx_8_prescript_med	0	0	282	0.0752201	0	0	118	0.0734287
dhx01_devhx_8_tobacco	0	0	96	0.0256068	0	0	48	0.0298693
dhx01_devhx_8_alcohol	0	0	220	0.0586823	0	0	101	0.06285
dhx01_devhx_8_marijuana	0	0	101	0.0269405	0	0	53	0.0329807
dhx01_devhx_8_coc_crack	0	0	86	0.0229395	0	0	45	0.0280025
dhx01_devhx_8_her_morph	0	0	87	0.0232062	0	0	41	0.0255134
dhx01_devhx_8_oxycont	0	0	89	0.0237397	0	0	45	0.0280025
dhx01_devhx_9_prescript_med	0	0	190	0.0506802	0	0	88	0.0547604
dhx01_devhx_9_tobacco	0	0	73	0.0194719	0	0	44	0.0273802
dhx01_devhx_9_alcohol	0	0	84	0.022406	0	0	40	0.0248911
dhx01_devhx_9_marijuana	0	0	80	0.021339	0	0	42	0.0261357
dhx01_devhx_9_coc_crack	0	0	77	0.0205388	0	0	42	0.0261357
dhx01_devhx_9_her_morph	0	0	83	0.0221392	0	0	41	0.0255134
dhx01_devhx_9_oxycont	0	0	83	0.0221392	0	0	45	0.0280025
dhx01_devhx_9_other_drugs	0	0	99	0.026407	0	0	55	0.0342253
dhx01_devhx_10	0	0	137	0.0365431	0	0	62	0.0385812
dhx01_devhx_caffeine_11	0	0	294	0.0784209	0	0	128	0.0796515
dhx01_devhx_10a3_p	0	0	102	0.0272073	0	0	47	0.029247
dhx01_devhx_10b3_p	0	0	84	0.022406	0	0	43	0.0267579
dhx01_devhx_10c3_p	0	0	111	0.0296079	0	0	49	0.0304916
dhx01_devhx_10d3_p	0	0	94	0.0250734	0	0	47	0.029247
dhx01_devhx_10e3_p	0	0	113	0.0301414	0	0	58	0.0360921
dhx01_devhx_10f3_p	0	0	88	0.0234729	0	0	40	0.0248911
dhx01_devhx_10g3_p	0	0	103	0.027474	0	0	52	0.0323584
dhx01_devhx_10h3_p	0	0	136	0.0362763	0	0	62	0.0385812
dhx01_devhx_10i3_p	0	0	103	0.027474	0	0	51	0.0317362
dhx01_devhx_10j3_p	0	0	113	0.0301414	0	0	58	0.0360921
dhx01_devhx_10k3_p	0	0	97	0.0258736	0	0	48	0.0298693
dhx01_devhx_10l3_p	0	0	85	0.0226727	0	0	44	0.0273802
dhx01_devhx_10m3_p	0	0	94	0.0250734	0	0	48	0.0298693
dhx01_devhx_11_p	51	0.0136036	362	0.0965591	24	0.0149347	154	0.0958307
dhx01_devhx_13_3_p	0	0	43	0.0114697	0	0	22	0.0136901
dhx01_devhx_14a3_p	0	0	83	0.0221392	0	0	40	0.0248911
dhx01_devhx_14b3_p	0	0	94	0.0250734	0	0	38	0.0236465
dhx01_devhx_14c3_p	0	0	81	0.0216058	0	0	35	0.0217797
dhx01_devhx_14d3_p	0	0	58	0.0154708	0	0	27	0.0168015
dhx01_devhx_14e3_p	0	0	72	0.0192051	0	0	36	0.022402
dhx01_devhx_14f3_p	0	0	79	0.0210723	0	0	33	0.0205352
dhx01_devhx_14g3_p	0	0	55	0.0146706	0	0	25	0.0155569
dhx01_devhx_14h3_p	0	0	123	0.0328087	0	0	42	0.0261357
dhx01_devhx_16_p	5	0.00133369	392	0.104561	25	0.0155569	159	0.0989421
dhx01_devhx_17_p	22	0.00586823	273	0.0728194	6	0.00373367	120	0.0746733
dhx01_devhx_18_p	71	0.0189384	106	0.0282742	27	0.0168015	53	0.0329807
dhx01_devhx_19a_p	1	0.000266738	357	0.0952254	22	0.0136901	187	0.116366
dhx01_devhx_19b_p	1	0.000266738	388	0.103494	1	0.000622278	177	0.110143
dhx01_devhx_19c_p	9	0.00240064	203	0.0541478	1	0.000622278	95	0.0591164
dhx01_devhx_19d_p	43	0.0114697	472	0.1259	20	0.0124456	217	0.135034
dhx01_devhx_22_3_p	0	0	40	0.0106695	0	0	11	0.00684505
dibf01_kbi_p_c_spec_serv___2	0	0	0	0	0	0	0	0
dibf01_kbi_p_c_spec_serv___3	0	0	0	0	0	0	0	0
dibf01_kbi_p_c_spec_serv___4	0	0	0	0	0	0	0	0
dibf01_kbi_p_c_spec_serv___5	0	0	0	0	0	0	0	0
dibf01_kbi_p_c_spec_serv___6	0	0	0	0	0	0	0	0
dibf01_kbi_p_c_spec_serv___7	0	0	0	0	0	0	0	0
dibf01_kbi_p_c_spec_serv___8	0	0	0	0	0	0	0	0
dibf01_kbi_p_c_spec_serv___9	0	0	0	0	0	0	0	0
dibf01_kbi_p_c_spec_serv___10	0	0	0	0	0	0	0	0
dibf01_kbi_p_c_det_reason___1	0	0	0	0	0	0	0	0
dibf01_kbi_p_c_det_reason___2	0	0	0	0	0	0	0	0
dibf01_kbi_p_c_det_reason___3	0	0	0	0	0	0	0	0
dibf01_kbi_p_c_det_reason___4	0	0	0	0	0	0	0	0
dibf01_kbi_p_c_det_reason___5	0	0	0	0	0	0	0	0
dibf01_kbi_p_c_det_reason___6	0	0	0	0	0	0	0	0
dibf01_kbi_p_c_det_reason___7	0	0	0	0	0	0	0	0
dibf01_kbi_p_c_det_reason__999	0	0	0	0	0	0	0	0
dibf01_kbi_p_c_det_reason__888	0	0	0	0	0	0	0	0
dibf01_kbi_p_c_det_reason__8	0	0	0	0	0	0	0	0
dibf01_kbi_p_c_reg_friend_group_opin	0	0	484	0.129101	0	0	213	0.132545
dibf01_kbi_p_c_mh_sa	0	0	22	0.00586823	0	0	6	0.00373367
dibf01_kbi_p_conflict_-1_NotApplicab	0	0	0	0	0	0	2	0.00124456
dibf01_kbi_p_conflict_1_Verywell/M	0	0	0	0	0	0	2	0.00124456
dibf01_kbi_p_conflict_2_Someconflic	0	0	0	0	0	0	2	0.00124456
dibf01_kbi_p_conflict_3_Alotofcon	0	0	0	0	0	0	2	0.00124456
dibf01_kbi_p_how_well_c_school_-1_Notapplicab	0	0	63	0.0168045	0	0	23	0.0143124
dibf01_kbi_p_how_well_c_school_1_Verywell/M	0	0	63	0.0168045	0	0	23	0.0143124
dibf01_kbi_p_how_well_c_school_2_Average/Pro	0	0	63	0.0168045	0	0	23	0.0143124
dibf01_kbi_p_how_well_c_school_3_BelowAverag	0	0	63	0.0168045	0	0	23	0.0143124
dibf01_kbi_p_how_well_c_school_4_Failing/Est	0	0	63	0.0168045	0	0	23	0.0143124
dibf01_kbi_p_grades_in_school_-1_Notapplicab	0	0	117	0.0312083	0	0	45	0.0280025
dibf01_kbi_p_grades_in_school_1_A's/Excell	0	0	117	0.0312083	0	0	45	0.0280025
dibf01_kbi_p_grades_in_school_2_B's/GoodB	0	0	117	0.0312083	0	0	45	0.0280025
dibf01_kbi_p_grades_in_school_3_C's/Averag	0	0	117	0.0312083	0	0	45	0.0280025
dibf01_kbi_p_grades_in_school_4_D's/Below	0	0	117	0.0312083	0	0	45	0.0280025
dibf01_kbi_p_grades_in_school_5_F's/Strugg	0	0	117	0.0312083	0	0	45	0.0280025
dibf01_kbi_p_grades_in_school_6_ungradedNo	0	0	117	0.0312083	0	0	45	0.0280025
dibf01_kbi_p_c_drop_in_grades_-1_Notapplicab	0	0	126	0.033609	0	0	52	0.0323584
dibf01_kbi_p_c_drop_in_grades_1_Yes/Sí	0	0	126	0.033609	0	0	52	0.0323584
dibf01_kbi_p_c_drop_in_grades_2_No/No	0	0	126	0.033609	0	0	52	0.0323584
dibf01_kbi_p_c_best_friend_0_No/No	0	0	0	0	0	0	1	0.000622278
dibf01_kbi_p_c_best_friend_1_Yes/Sí	0	0	0	0	0	0	1	0.000622278
dibf01_kbi_p_c_best_friend_3_Notsure/No	0	0	0	0	0	0	1	0.000622278
dibf01_kbi_p_c_best_friend_len_1_Lessthana	0	0	983	0.262203	0	0	413	0.257001
dibf01_kbi_p_c_best_friend_len_2_1-2years/D	0	0	983	0.262203	0	0	413	0.257001
dibf01_kbi_p_c_best_friend_len_3_Morethan3	0	0	983	0.262203	0	0	413	0.257001
dibf01_kbi_p_c_reg_friend_group_0_No/No	0	0	0	0	0	0	1	0.000622278
dibf01_kbi_p_c_reg_friend_group_1_Yes/Sí	0	0	0	0	0	0	1	0.000622278
dibf01_kbi_p_c_reg_friend_group_3_Notsure/No	0	0	0	0	0	0	1	0.000622278
dibf01_kbi_p_c_reg_friend_group_len_1_Lessthana	0	0	484	0.129101	0	0	213	0.132545
dibf01_kbi_p_c_reg_friend_group_len_2_1-2years/D	0	0	484	0.129101	0	0	213	0.132545
dibf01_kbi_p_c_reg_friend_group_len_3_Morethan3	0	0	484	0.129101	0	0	213	0.132545
dibf01_kbi_p_c_reg_friend_group_len_4_Notsure/No	0	0	484	0.129101	0	0	213	0.132545
dibf01_kbi_p_c_gay_0_No/No	0	0	0	0	0	0	1	0.000622278
dibf01_kbi_p_c_gay_1_Yes/Sí	0	0	0	0	0	0	1	0.000622278
dibf01_kbi_p_c_gay_2_Maybe/Don't	0	0	0	0	0	0	1	0.000622278
dibf01_kbi_p_c_gay_4_Declinetoa	0	0	0	0	0	0	1	0.000622278
dibf01_kbi_p_c_trans_0_No/No	0	0	0	0	0	0	1	0.000622278
dibf01_kbi_p_c_trans_1_Yes/Sí	0	0	0	0	0	0	1	0.000622278
dibf01_kbi_p_c_trans_2_Maybe/Don't	0	0	0	0	0	0	1	0.000622278
dibf01_kbi_p_c_trans_4_Declinetoa	0	0	0	0	0	0	1	0.000622278
fhxp102_famhx_4_p	0	0	90	0.0240064	0	0	47	0.029247
fhxp102_fam_history_6_yes_no	0	0	146	0.0389437	0	0	74	0.0460485
fhxp201_fam_history_7_yes_no	0	0	147	0.0392105	0	0	70	0.0435594
fhxp201_fam_history_8_yes_no	0	0	134	0.0357429	0	0	60	0.0373367
fhxp201_fam_history_9_yes_no	0	0	78	0.0208055	0	0	41	0.0255134
fhxp201_fam_history_10_yes_no	0	0	134	0.0357429	0	0	71	0.0441817
fhxp201_fam_history_11_yes_no	0	0	127	0.0338757	0	0	57	0.0354698
fhxp201_fam_history_12_yes_no	0	0	133	0.0354761	0	0	60	0.0373367
fhxp201_fam_history_13_yes_no	0	0	151	0.0402774	0	0	69	0.0429371
led_school_part_101_led_sch_seda_s_perhsp	0	0	418	0.111496	0	0	142	0.0883634
led_school_part_101_led_sch_seda_s_totenrl	70	0.0186716	418	0.111496	32	0.0199129	142	0.0883634
led_school_part_101_led_sch_seda_s_perwht	0	0	418	0.111496	0	0	142	0.0883634
led_school_part_101_led_sch_seda_s_perind	59	0.0157375	418	0.111496	51	0.0317362	142	0.0883634
led_school_part_101_led_sch_seda_s_perasn	112	0.0298746	418	0.111496	44	0.0273802	142	0.0883634
led_school_part_101_led_sch_seda_s_perblk	123	0.0328087	418	0.111496	62	0.0385812	142	0.0883634
led_school_part_101_led_sch_seda_s_perfrl	0	0	418	0.111496	0	0	142	0.0883634
led_school_part_101_led_sch_seda_s_perecd	0	0	422	0.112563	0	0	142	0.0883634
led_school_part_101_led_sch_seda_s_gifted_tot	85	0.0226727	433	0.115497	32	0.0199129	153	0.0952085
led_school_part_101_led_sch_seda_s_disab_tot	18	0.00480128	433	0.115497	11	0.00684505	153	0.0952085
led_school_part_101_led_sch_seda_s_lep	86	0.0229395	433	0.115497	37	0.0230243	153	0.0952085
led_school_part_101_led_sch_seda_s_mn_avg_ol_se	38	0.010136	447	0.119232	17	0.0105787	159	0.0989421
led_school_part_101_led_sch_seda_s_mn_avg_eb_se	54	0.0144038	447	0.119232	23	0.0143124	159	0.0989421
led_school_part_101_led_sch_seda_s_cs_mn_mth_ol	27	0.00720192	488	0.130168	13	0.00808961	182	0.113255
led_school_part_101_led_sch_seda_s_cs_mn_mth_eb	30	0.00800213	488	0.130168	12	0.00746733	182	0.113255
led_school_part_201_ledsch_seda_ds_mn_avg_meb_all	0	0	562	0.149907	3	0.00186683	244	0.151836
led_school_part_201_ledsch_seda_ds_mn_avg_meb_fem	0	0	562	0.149907	0	0	244	0.151836
led_school_part_201_ledsch_seda_ds_mn_avg_meb_mal	0	0	562	0.149907	3	0.00186683	244	0.151836
led_school_part_201_ledsch_seda_ds_mn_avg_meb_mfg	2	0.000533476	563	0.150173	0	0	245	0.152458
led_school_part_201_ledsch_seda_ds_mn_coh_r_ol_ecd	22	0.00586823	810	0.216058	9	0.0056005	353	0.219664
led_school_part_201_ledsch_seda_ds_mn_avg_meb_ecd	20	0.00533476	584	0.155775	9	0.0056005	251	0.156192
led_school_part_201_ledsch_seda_ds_mn_avg_meb_nec	21	0.00560149	570	0.152041	13	0.00808961	248	0.154325
led_school_part_201_ledsch_seda_ds_mn_avg_meb_neg	7	0.00186716	570	0.152041	2	0.00124456	248	0.154325
led_school_part_201_ledsch_seda_ds_mn_avg_r_eb_all	14	0.00373433	562	0.149907	3	0.00186683	244	0.151836
led_school_part_201_ledsch_seda_ds_mn_avg_r_eb_fem	14	0.00373433	562	0.149907	3	0.00186683	244	0.151836
led_school_part_201_ledsch_seda_ds_mn_avg_r_eb_mal	14	0.00373433	562	0.149907	3	0.00186683	244	0.151836
led_school_part_201_ledsch_seda_ds_mn_avg_reb_mfg	0	0	562	0.149907	0	0	244	0.151836
led_school_part_201_ledsch_seda_ds_mn_avg_reb_ecd	4	0.00106695	564	0.15044	0	0	244	0.151836
led_school_part_201_ledsch_seda_ds_mn_avg_reb_nec	19	0.00506802	564	0.15044	11	0.00684505	244	0.151836
led_school_part_201_ledsch_seda_ds_mn_avg_reb_neg	7	0.00186716	564	0.15044	2	0.00124456	244	0.151836
led_school_part_201_ledsch_seda_ds_mn_avg_mol_all	0	0	562	0.149907	3	0.00186683	244	0.151836
led_school_part_201_ledsch_seda_ds_mn_avg_mol_fem	0	0	562	0.149907	0	0	244	0.151836
led_school_part_201_ledsch_seda_ds_mn_avg_mol_mal	0	0	562	0.149907	3	0.00186683	244	0.151836
led_school_part_201_ledsch_seda_ds_mn_avg_mol_mfg	3	0.000800213	564	0.15044	0	0	247	0.153703
led_school_part_201_ledsch_seda_ds_mn_avg_mol_nec	7	0.00186716	570	0.152041	10	0.00622278	248	0.154325
led_school_part_201_ledsch_seda_ds_mn_avg_mol_neg	7	0.00186716	570	0.152041	3	0.00186683	248	0.154325
led_school_part_201_ledsch_seda_ds_mn_avg_rol_all	14	0.00373433	562	0.149907	3	0.00186683	244	0.151836
led_school_part_201_ledsch_seda_ds_mn_avg_rol_fem	14	0.00373433	562	0.149907	3	0.00186683	244	0.151836
led_school_part_201_ledsch_seda_ds_mn_avg_rol_mal	14	0.00373433	562	0.149907	3	0.00186683	244	0.151836
led_school_part_201_ledsch_seda_ds_mn_avg_rol_mfg	1	0.000266738	562	0.149907	54	0.033603	244	0.151836
led_school_part_201_ledsch_seda_ds_mn_avg_rol_ecd	6	0.00160043	564	0.15044	9	0.0056005	244	0.151836
led_school_part_201_ledsch_seda_ds_mn_avg_rol_nec	19	0.00506802	564	0.15044	11	0.00684505	244	0.151836
led_school_part_201_ledsch_seda_ds_mn_avg_rol_neg	21	0.00560149	564	0.15044	6	0.00373367	244	0.151836
led_school_part_201_ledsch_seda_d_mn_avg_eb_ecd	1	0.000266738	564	0.15044	9	0.0056005	244	0.151836
led_school_part_201_ledsch_seda_d_mn_avg_eb_nec	19	0.00506802	564	0.15044	12	0.00746733	244	0.151836
led_school_part_201_ledsch_seda_d_mn_avg_eb_neg	7	0.00186716	564	0.15044	2	0.00124456	244	0.151836
led_school_part_201_ledsch_seda_d_mn_avg_eb_se_all	143	0.0381435	562	0.149907	53	0.0329807	244	0.151836
led_school_part_201_ledsch_seda_d_baplusavgall	6	0.00160043	566	0.150974	8	0.00497822	246	0.15308
led_school_part_201_ledsch_seda_d_unempavgall	10	0.00266738	566	0.150974	7	0.00435594	246	0.15308
led_school_part_201_ledsch_seda_d_snapavgall	20	0.00533476	566	0.150974	10	0.00622278	246	0.15308
led_school_part_201_ledsch_seda_d_povertyavgall	0	0	566	0.150974	0	0	246	0.15308
led_school_part_201_ledsch_seda_d_singl_momavgall	59	0.0157375	566	0.150974	25	0.0155569	246	0.15308
led_school_part_201_ledsch_seda_d_lninc50avgall	33	0.00880235	566	0.150974	8	0.00497822	246	0.15308
led_school_part_201_ledsch_seda_d_perfrl	0	0	560	0.149373	0	0	244	0.151836
led_school_part_201_ledsch_seda_d_perecd	0	0	561	0.14964	0	0	244	0.151836
led_school_part_201_ledsch_seda_d_perell	23	0.00613497	561	0.14964	12	0.00746733	244	0.151836
led_school_part_201_ledsch_seda_d_perspeced	28	0.00746866	703	0.187517	9	0.0056005	305	0.189795
led_school_part_201_ledsch_seda_d_totenrl	190	0.0506802	560	0.149373	70	0.0435594	244	0.151836
led_school_part_201_ledsch_seda_d_hsflnfl	0	0	560	0.149373	0	0	244	0.151836
led_school_part_201_ledsch_seda_d_hsecdnec	0	0	561	0.14964	0	0	244	0.151836
led_school_part_201_ledsch_seda_d_rsflnfl	0	0	560	0.149373	0	0	244	0.151836
led_school_part_201_ledsch_seda_d_rsecdnec	0	0	561	0.14964	0	0	244	0.151836
led_school_part_201_ledsch_seda_d_sesavgall	22	0.00586823	566	0.150974	11	0.00684505	246	0.15308
led_school_part_201_ledsch_seda_d_mn_mth_ol_mfg	14	0.00373433	562	0.149907	3	0.00186683	246	0.15308
led_school_part_201_ledsch_seda_d_mn_mth_ol_all	23	0.00613497	562	0.149907	14	0.00871189	244	0.151836
led_school_part_201_ledsch_seda_d_mn_mth_ol_fem	47	0.0125367	562	0.149907	17	0.0105787	245	0.152458
led_school_part_201_ledsch_seda_d_mn_mth_ol_mal	12	0.00320085	562	0.149907	4	0.00248911	245	0.152458
led_school_part_201_ledsch_seda_d_cellcount_neg	71	0.0189384	563	0.150173	26	0.0161792	244	0.151836
led_school_part_201_ledsch_seda_d_mn_mth_ol_ecd	16	0.0042678	613	0.16351	11	0.00684505	266	0.165526
led_school_part_201_ledsch_seda_d_mn_mth_ol_nec	21	0.00560149	580	0.154708	10	0.00622278	248	0.154325
led_school_part_201_ledsch_seda_d_mn_mth_ol_neg	94	0.0250734	604	0.16111	29	0.018046	264	0.164281
led_school_part_201_ledsch_seda_d_mn_mth_eb_all	31	0.00826887	562	0.149907	14	0.00871189	244	0.151836
led_school_part_201_ledsch_seda_d_perblk	78	0.0208055	560	0.149373	34	0.0211574	244	0.151836
led_school_part_201_ledsch_seda_d_mn_mth_eb_fem	47	0.0125367	562	0.149907	16	0.00995644	245	0.152458
led_school_part_201_ledsch_seda_d_mn_mth_ol_se_nec	60	0.0160043	580	0.154708	25	0.0155569	248	0.154325
led_school_part_201_ledsch_seda_d_mn_mth_ol_se_neg	43	0.0114697	604	0.16111	28	0.0174238	264	0.164281
led_school_part_201_ledsch_seda_d_urban	0	0	560	0.149373	0	0	244	0.151836
led_school_part_201_ledsch_seda_d_suburb	0	0	560	0.149373	0	0	244	0.151836
led_school_part_201_ledsch_seda_d_town	0	0	560	0.149373	0	0	244	0.151836
led_school_part_201_ledsch_seda_d_rural	0	0	560	0.149373	0	0	244	0.151836
led_school_part_201_ledsch_seda_d_perind	36	0.00960256	560	0.149373	16	0.00995644	244	0.151836
led_school_part_201_ledsch_seda_d_perasn	72	0.0192051	560	0.149373	30	0.0186683	244	0.151836
led_school_part_201_ledsch_seda_d_perhsp	1	0.000266738	560	0.149373	0	0	244	0.151836
led_school_part_201_ledsch_seda_d_perwht	0	0	560	0.149373	0	0	244	0.151836
led_school_part_201_ledsch_seda_d_mn_mth_eb_mal	12	0.00320085	562	0.149907	6	0.00373367	245	0.152458
led_school_part_201_ledsch_seda_d_mn_mth_eb_mfg	0	0	562	0.149907	0	0	246	0.15308
led_school_part_201_ledsch_seda_d_mn_mth_eb_ecd	10	0.00266738	613	0.16351	7	0.00435594	266	0.165526
led_school_part_201_ledsch_seda_d_mn_mth_eb_nec	19	0.00506802	580	0.154708	13	0.00808961	248	0.154325
led_school_part_201_ledsch_seda_d_mn_mth_eb_neg	90	0.0240064	604	0.16111	29	0.018046	264	0.164281
led_school_part_201_ledsch_seda_d_mn_avg_eb_all	14	0.00373433	562	0.149907	3	0.00186683	244	0.151836
led_school_part_201_ledsch_seda_d_mn_avg_ol_all	14	0.00373433	562	0.149907	3	0.00186683	244	0.151836
led_school_part_201_ledsch_seda_d_mn_avg_ol_fem	14	0.00373433	562	0.149907	3	0.00186683	244	0.151836
led_school_part_201_ledsch_seda_d_mn_avg_ol_mal	14	0.00373433	562	0.149907	3	0.00186683	244	0.151836
led_school_part_201_ledsch_seda_d_mn_avg_ol_mfg	2	0.000533476	562	0.149907	1	0.000622278	244	0.151836
led_school_part_201_ledsch_seda_d_mn_avg_eb_se_ecd	59	0.0157375	564	0.15044	24	0.0149347	244	0.151836
led_school_part_201_ledsch_seda_d_mn_grd_ol_se_ecd	47	0.0125367	655	0.174713	27	0.0168015	278	0.172993
led_school_part_201_ledsch_seda_d_mn_avg_ol_ecd	20	0.00533476	564	0.15044	9	0.0056005	244	0.151836
led_school_part_201_ledsch_seda_d_mn_avg_ol_nec	19	0.00506802	564	0.15044	11	0.00684505	244	0.151836
led_school_part_201_ledsch_seda_d_mn_avg_ol_neg	21	0.00560149	564	0.15044	6	0.00373367	244	0.151836
led_school_part_201_ledsch_seda_d_mn_avg_ol_se_all	143	0.0381435	562	0.149907	52	0.0323584	244	0.151836
led_school_part_201_ledsch_seda_d_mn_avg_ol_se_fem	120	0.0320085	562	0.149907	41	0.0255134	244	0.151836
led_school_part_201_ledsch_seda_d_mn_avg_eb_fem	14	0.00373433	562	0.149907	3	0.00186683	244	0.151836
led_school_part_201_ledsch_seda_d_mn_avg_eb_mal	14	0.00373433	562	0.149907	3	0.00186683	244	0.151836
led_school_part_201_ledsch_seda_d_mn_avg_eb_mfg	2	0.000533476	562	0.149907	0	0	244	0.151836
led_school_part_201_ledsch_seda_ds_mn_avg_m_ol_ecd	20	0.00533476	584	0.155775	9	0.0056005	251	0.156192
lmtp201_lmt_scr_perc_correct	3	0.000800213	117	0.0312083	0	0	44	0.0273802
lmtp201_lmt_scr_perc_wrong	3	0.000800213	117	0.0312083	0	0	44	0.0273802
lmtp201_lmt_scr_avg_rt	4	0.00106695	118	0.0314751	2	0.00124456	44	0.0273802
lmtp201_lmt_scr_rt_correct	6	0.00160043	119	0.0317418	4	0.00248911	44	0.0273802
lmtp201_lmt_scr_rt_wrong	7	0.00186716	231	0.0616164	2	0.00124456	99	0.0616055
pdem02_demo_race_a_p___10	0	0	0	0	0	0	0	0
pdem02_demo_race_a_p___11	0	0	0	0	0	0	0	0
pdem02_demo_race_a_p___12	0	0	0	0	0	0	0	0
pdem02_demo_race_a_p___13	0	0	0	0	0	0	0	0
pdem02_demo_race_a_p___14	0	0	0	0	0	0	0	0
pdem02_demo_race_a_p___15	0	0	0	0	0	0	0	0
pdem02_demo_race_a_p___16	0	0	0	0	0	0	0	0
pdem02_demo_race_a_p___17	0	0	0	0	0	0	0	0
pdem02_demo_race_a_p___18	0	0	0	0	0	0	0	0
pdem02_demo_race_a_p___19	0	0	0	0	0	0	0	0
pdem02_demo_race_a_p___20	0	0	0	0	0	0	0	0
pdem02_demo_race_a_p___21	0	0	0	0	0	0	0	0
pdem02_demo_race_a_p___22	0	0	0	0	0	0	0	0
pdem02_demo_race_a_p___23	0	0	0	0	0	0	0	0
pdem02_demo_race_a_p___24	0	0	0	0	0	0	0	0
pdem02_demo_race_a_p___25	0	0	0	0	0	0	0	0
pdem02_demo_race_a_p___77	0	0	0	0	0	0	0	0
pdem02_demo_race_a_p___99	0	0	0	0	0	0	0	0
pdem02_demo_ethn_v2	0	0	42	0.011203	0	0	20	0.0124456
pdem02_demo_origin_v2	0	0	0	0	0	0	0	0
pdem02_demo_prnt_ethn_v2	0	0	19	0.00506802	0	0	6	0.00373367
pdem02_demo_prnt_16	0	0	0	0	0	0	0	0
pdem02_demo_prnt_years_us_v2	37	0.0098693	618	0.164844	22	0.0136901	286	0.177971
pdem02_demo_prnt_ed_v2	61	0.016271	6	0.00160043	16	0.00995644	3	0.00186683
pdem02_demo_prnt_empl_v2	29	0.0077354	13	0.00346759	13	0.00808961	5	0.00311139
pdem02_demo_prnt_prtnr_bio	0	0	684	0.182449	0	0	272	0.169259
pdem02_demo_prtnr_ed_v2	33	0.00880235	702	0.18725	17	0.0105787	282	0.175482
pdem02_demo_fam_exp1_v2	0	0	15	0.00400107	0	0	9	0.0056005
pdem02_demo_fam_exp2_v2	0	0	8	0.0021339	0	0	5	0.00311139
pdem02_demo_fam_exp3_v2	0	0	14	0.00373433	0	0	5	0.00311139
pdem02_demo_fam_exp4_v2	0	0	5	0.00133369	0	0	3	0.00186683
pdem02_demo_fam_exp5_v2	0	0	8	0.0021339	0	0	4	0.00248911
pdem02_demo_fam_exp6_v2	0	0	9	0.00240064	0	0	2	0.00124456
pdem02_demo_fam_exp7_v2	0	0	16	0.0042678	0	0	2	0.00124456
pdem02_demo_child_time_v2	0	0	23	0.00613497	0	0	7	0.00435594
pdem02_demo_sex_v2_1_MaleMasculi	0	0	0	0	0	0	0	0
pdem02_demo_sex_v2_2_FemaleFemen	0	0	0	0	0	0	0	0
pdem02_demo_sex_v2_3_Intersex-Mal	0	0	0	0	0	0	0	0
pdem02_demo_sex_v2_4_Intersex-Fem	0	0	0	0	0	0	0	0
pdem02_demo_gender_id_v2_1_MaleHombre	0	0	2	0.000533476	0	0	2	0.00124456
pdem02_demo_gender_id_v2_2_FemaleMujer	0	0	2	0.000533476	0	0	2	0.00124456
pdem02_demo_gender_id_v2_3_TransmaleT	0	0	2	0.000533476	0	0	2	0.00124456
pdem02_demo_gender_id_v2_4_Transfemale	0	0	2	0.000533476	0	0	2	0.00124456
pdem02_demo_gender_id_v2_5_Genderqueer	0	0	2	0.000533476	0	0	2	0.00124456
pdem02_demo_gender_id_v2_6_DifferentOt	0	0	2	0.000533476	0	0	2	0.00124456
pdem02_demo_prnt_gender_id_v2_1_MaleHombre	0	0	3	0.000800213	0	0	0	0
pdem02_demo_prnt_gender_id_v2_2_FemaleMujer	0	0	3	0.000800213	0	0	0	0
pdem02_demo_prnt_gender_id_v2_3_TransmaleT	0	0	3	0.000800213	0	0	0	0
pdem02_demo_prnt_gender_id_v2_4_Transfemale	0	0	3	0.000800213	0	0	0	0
pdem02_demo_prnt_gender_id_v2_5_Genderqueer	0	0	3	0.000800213	0	0	0	0
pdem02_demo_prnt_gender_id_v2_6_DifferentOt	0	0	3	0.000800213	0	0	0	0
pdem02_demo_prnt_marital_v2_1_MarriedCasa	0	0	21	0.00560149	0	0	12	0.00746733
pdem02_demo_prnt_marital_v2_2_WidowedViud	0	0	21	0.00560149	0	0	12	0.00746733
pdem02_demo_prnt_marital_v2_3_DivorcedDiv	0	0	21	0.00560149	0	0	12	0.00746733
pdem02_demo_prnt_marital_v2_4_SeparatedSe	0	0	21	0.00560149	0	0	12	0.00746733
pdem02_demo_prnt_marital_v2_5_Nevermarrie	0	0	21	0.00560149	0	0	12	0.00746733
pdem02_demo_prnt_marital_v2_6_Livingwith	0	0	21	0.00560149	0	0	12	0.00746733
pdem02_demo_yrs_2_1_NotatallP	0	0	135	0.0360096	0	0	50	0.0311139
pdem02_demo_yrs_2_2_NotveryNo	0	0	135	0.0360096	0	0	50	0.0311139
pdem02_demo_yrs_2_3_SomewhatAlg	0	0	135	0.0360096	0	0	50	0.0311139
pdem02_demo_yrs_2_4_VeryMucho	0	0	135	0.0360096	0	0	50	0.0311139
pdem02_demo_comb_income_v2_wealthy	0	0	257	0.0685516	0	0	135	0.0840075
pdem02_demo_comb_income_v2_middleclass	0	0	257	0.0685516	0	0	135	0.0840075
pdem02_demo_comb_income_v2_poor	0	0	257	0.0685516	0	0	135	0.0840075
pdem02_demo_comb_income_v2_cat4	0	0	257	0.0685516	0	0	135	0.0840075
srpf01_school_2_y	0	0	3	0.000800213	0	0	3	0.00186683
srpf01_school_3_y	54	0.0144038	3	0.000800213	29	0.018046	3	0.00186683
srpf01_school_4_y	66	0.0176047	3	0.000800213	30	0.0186683	3	0.00186683
srpf01_school_5_y	0	0	3	0.000800213	0	0	3	0.00186683
srpf01_school_6_y	69	0.0184049	3	0.000800213	38	0.0236465	3	0.00186683
srpf01_school_7_y	0	0	3	0.000800213	0	0	3	0.00186683
srpf01_school_8_y	0	0	3	0.000800213	0	0	3	0.00186683
srpf01_school_9_y	0	0	3	0.000800213	54	0.033603	3	0.00186683
srpf01_school_10_y	93	0.0248066	3	0.000800213	42	0.0261357	3	0.00186683
srpf01_school_12_y	0	0	3	0.000800213	0	0	3	0.00186683
srpf01_school_15_y	0	0	3	0.000800213	0	0	3	0.00186683
srpf01_school_17_y	0	0	3	0.000800213	0	0	3	0.00186683
stq01_screentime_scrn_media_p__1	0	0	0	0	0	0	0	0
stq01_screentime_scrn_media_p__2	0	0	0	0	0	0	0	0
stq01_screentime_scrn_media_p__3	0	0	0	0	0	0	0	0
stq01_screentime_scrn_media_p__4	0	0	0	0	0	0	0	0
stq01_screentime_scrn_media_p__5	0	0	0	0	0	0	0	0
stq01_screentime_scrn_media_p__6	0	0	0	0	0	0	0	0
stq01_screentime_device_p__0	0	0	0	0	0	0	0	0
stq01_screentime_device_p__1	0	0	0	0	0	0	0	0
stq01_screentime_device_p__3	0	0	0	0	0	0	0	0
stq01_screentime_device_p__4	0	0	0	0	0	0	0	0
stq01_screentime_device_p__6	0	0	0	0	0	0	0	0
